# Supplementary material for: Identification of LncRNAs Involved in the Salt Stress Responses of Eurotium cristatum and Functional Analysis of Their Roles in Morphological Differentiation and Metabolic Regulation
Source: Biology (Basel). 2025 Nov 14;14(11):1592. doi: 10.3390/biology14111592 (PMC12650143; doi:10.3390/biology14111592)
Supplement: Supplementary file 1 [file biology-14-01592-s001.zip]

Archive with 6 entries (4 files):
- biology-3934937-supplementary/
- biology-3934937-supplementary/Supplementary Files/
- biology-3934937-supplementary/Supplementary Files/File S1. LncRNA sequence information.fa
- biology-3934937-supplementary/Supplementary Files/File S2. Eurotium cristatum lncRNA annotations.zip
- biology-3934937-supplementary/Supplementary Files/Table S1. Distribution of lncRNA categories.xlsx
- biology-3934937-supplementary/Supplementary Files/Table S2. Expression data and statistics for the 120 DE-lncRNAs.xlsx
