# Supplementary material for: Identification of LncRNAs Involved in the Salt Stress Responses of Eurotium cristatum and Functional Analysis of Their Roles in Morphological Differentiation and Metabolic Regulation
Source: Biology (Basel). 2025 Nov 14;14(11):1592. doi: 10.3390/biology14111592 (PMC12650143; doi:10.3390/biology14111592)
Supplement: Supplementary file 1 [file biology-14-01592-s001.zip › biology-3934937-supplementary/Supplementary Files/File S1. LncRNA sequence information.fa]

>MSTRG.9485.3 JXNT01000014.1 206495-207348
AAGAACTGTCACGATAACAAAGAGAGAGTATTTATTAGAGTCGAGTATACGGAAAAGGGAtatgaaaagaagagagagagcacagaaaagaaaggcgACAGAAGACTAACGAAATAGGACAGAAATCCGACTACGGCCGATGTTTGCTATGGaggacagagtacagagtagtaacAGCAATAACAATATGGACTGACCATATGAGCTGTTTAAAATTACCTCCTCTGGCTGCATCCTTTGGTTACTCTCTATCAATAATACCACCGAGAACAACCGCGGcttgtcttcttctcgcttGTCTGCCCAATatggagagaaaaaaagaggggcAGTTATCAATATGGGGTACCCCTCCGCCAGCCGCCGGAGAGGAGAATACCAGTCGATACaattaataataataacaatgCCATGGGAAGAATATTAAACTCCCAGATACTCGGAGTGCATTCCAGTCCCTTCCCTGTTTTATTATTGTACATCAAAGGCATCTTAACGGCCGGATCATCTTTCCTCGATGCACTTCTGCATGCACCGTCAATCCGTCCCCATCGTCTTGCTCTGTCCCAATTCCGGGGAATCCCACGGGGAATCCGGTATAGGTTCTAGCtgtggaaagaaagaaaagaacgacAGAAAACTAGCACAATAGGGAAACCGCATTACATTCGGCCAATTTTTGTTATGAAGGACAGAGTAGTGGTATTAATAGCAATCATTATTAATTGTTCATTCATTCTAAGAGAG
>MSTRG.10463.1 JXNT01000018.1 194366-195045
GTAGGTTGTGTAGCGGAAGACGGGGGATTggaagatgcggaggaggaagaggcagacGGAGATTTTGGCGAGGGAGATTAGGGCTTTgtagacgaggatgaaggcgaagaagtacTGCTCGAGTTGAATTGGGTTAGAGATTTGGTTATGTTGGAAACTGGGGAGAGATGGACCTTGAATGCTATGGTGATATTATCCTGTGGCTTGCTTCGTTTTCGATTTACCAGGGTCGTTTACTTACTTGAGATGTGCAGCGCGAACGCAATAATAGCCAATACCTGAACAGGTTAGCATAAGATTAAAGTACGGAATACCGATATCCTCACATATGCAGTAATAATCGTATAATCATCTGGtccccaaccaccaccaagtcGCAGGAACTTCGCAGTCATCCGGATCGCAAACAGAATCGTCGCAATAACGAACGGAATAATCGTCCCAGGGTCTGCCTCGGGGTATCTTCGGGGGATGGGGAGATCGCATTGTCGGGAGACGATGTATTTGGCCGCTGAAGGTATACATATTAGCTTGTGATGAGTGGATTAATCTGAGACATGAAATATGTACTTAATGCTTCTTTCATGGAACAATTGGCCATAGCGCAGCTGGATAAATCAGCCTGGTAT
>MSTRG.7860.2 JXNT01000009.1 283698-284848
GGAGCAAGTCAACCCACTTGTCTTTAATAGAATTACATTCTAATAAAGAACTTCTCTAGTGTGGAGGTACAGATCCTTGCCGCCAgtgtgatggtggtggaagCGGAGGCGGTAGCAGCAGTAGTGGTAGTGACGGTGGTGTTGCTATCCCGCCTGTTCCCACCACGGGTGGCCCGTAGCGGTAGTGGTGGTACTCCTGAGCCGCGTCCACAATCACCAGCGGATACTGAGCAATGAGCTCGCTGGAAAGGACGAAGATAAGAGAGAGTGAGGAAAGGAATGCGCAGGGGCATTGGCATTGATCCAGTGGCATGGGACTCAGTCTATGGTTCGCAGCATATCTTGGAATGGTATAATATACCGCATGTTTATATTAACATCTCATATCCGGTTGAGGTCAGGCTCAATGTAAAGAGCCAGAGTCTCCGTCTGTAGGCGTGGCCTCCTATGTCGGAGGATGGCGAATACAAAACAATTTCTATCCTACAAAGATGCCTCGGAATCGTTGTCTTCTTTCAATGAGCTTCAGACAGACATTCAGTAAGACAAAGGATGAGTTCCTCTTTGAATTCACATGACCAGGAACTTCTTCCCCTCACTTTTCTACTCaacttattcttcttcttcttcttcttcttcttcttcttcttcttcttcttcttcttcaactcccATACTGCGGCTTCTGCATCCAGTCaacctttttttttgctgAGGATTCGTCCCTCTGGTGTGAAGATCCGTTGCAACATGAAGTCATCGTTTACTGAAATAGTTATTTTATTGATATATGCTCTTTCGCCCAACGAGGTGCATTTGCAATGCCCAGGTTCGAAACTTACTCACGAGAGGCATCCATGACTTCATGCTAGCATCGAAAGGCTTGCCTTATGGATGAAACATATGTCATGCGAGCGCCTAGATAGCACAGTGTGTACCCGATCGACATGCTATTGCCGGAGATGTTCCCAACGTTAAGCATCGATATAATATGTAACAGTGAGGTATCAGAACATTTACATGGCCGTTTTGACATGAAATGGGCTATATCACGTTCCGACCTGGGAGAAATCACCTCCACTATCCTGGGATG
>MSTRG.3092.1 JXNT01000003.1 160788-161407
TGACGTGTTGCTGTCCAAACAATAAGACTAGAGCTCGGTGCCCGGCTCGGTAGTGGACTTGGTTTCCTGTTCAGATCTAAATGAAGGCCGTATAATTACCAGTATCTCTTTAACTACGTACGTTAAAGCCATGGCTATCCAAGCAGACGCAAAACCGCCCTCATACGTATCGGTGGACTCGTCCCGGTATACTTCCCACAAGCGAGACTTCTTGCAATGTCCACGAAACCTCCCAAACACCCCATCTTGACCGTCAATTCCAACAACCCGAAACGAAAGGCTGCCTTACAAGCCTTCATCACAGCCCTAACAACATCGCAGATGAGAAGCAATGCACCAAATGCGCCGTTGAAGCGTCCTCGGACATCTTAACAGGACATCTACGGGACATCCGAgctgcgaagaagaatgcGCAGTGGTCAAAGGAGGATAAGAAGGCGCTGAAGGCGGAAATTAAGAGCTTCAAGGGTCTAAAGACGAATGCTAAGGCCTTGTGGAAAGAGAATTAGGCGTTGGTGTACATAGCACGTTATTTAATGCGAATTTTGC
>MSTRG.3507.1 JXNT01000003.1 1439107-1440197
TCCAGATTTACAGGTCCCAGAAAACCCCAGAATGGGCTTTCGCCTGCGTCCGCACCAGGCAAGTCGCCGGCCCACGCGCAGACGTCGAAGCAGATATCAAGAGAATCAGGGACCTAGCCCCAGTAAATCTAGCCGAATGTTGCCGCGAGATGTGGAATTTCAATTCACGATATGTGTAGTGGCAAAAAATGGGAAGAGAATCGCAACCAAGAGGTTGGTCTGCTTGCCTTGATGTTAACTTACAAGTGATGCGCCAAAAGAACCAGACGCTTGATCCAAGTTGGATTCGTCCCATGCGATAACCGAGAGACCCCTGATGGTTCTTTTCGTTGGCGTAGAGGTCAACCTGAAACGCGGCTTCAATCTTTTTGATTCCGGACATACAGAGTCTCAACAAATCTTGGTACTAAAATTTTGTTCGGAACATCCACATCCCTAAACACGATTCATGTTTGCGCCTGCTGTTACATGGAGGCATATGAGGTAGTGTATACACCGATTCTCGAGTGACATACAGTGCACGGATATGTGATATCCTGTTTACAATGAAGCCCATTTAACGGAGAAAGTACCGATGTTTGACAGACAGCATCAGCCGTGCTTGGAACACCTACTACGGAAAGAAGATATTCTTGGTCTGTTAGAGCCTTGATGCTCTTTATACACTCACGGCTTTGACCATGATACGTCGGTGGTACCCTAGAACGACGACTACCCACAGCGCATGATATCAGAGCTGGAAACAATCCTCGAACAGAGAAGAAATTGCTCGCTAAATTGCTCATTTCTCGGATACTTTTCCTAATCTCTGACACGATGAACGACCCAGGTAATCGGGTGTGCGTGTACTAGCTGGGCGGGCCGAGCATGTCTGCGGTCAAGATACACGAACAAGTACTGTGTACTGCGCTGTGGATTTCCCTGATCCCCAAGAACGAGAACGGACGCTTTCTAGCCGTGGTGCATCACGTTTACATTTGTGCATTATGTATCGAATCCGAAAGCTCGTATAATTAGCC
>MSTRG.7074.4 JXNT01000007.1 1115373-1116187
CATCTGCCTTGGTTATAAAAGTTCTCTCTGGAATAAGTTATCGAGGCAATTTGACATGAAGAGAATGACAGCTCGAAGTGCCGAAAGAGGGGGAGCTTGAATCTAAAAAGGGTCAGCGCGACCCCGGATCAGATGGATTATGTAAGGCGCATTGAAGAGAGACCCTTATCTAGAATGCTAGGAGCCAACCGGCATTGCCTCGTTTTTTTAGGGTGGAGATAAAGCGCATTGGATACCCTGTCTGCtgccctttctctttctaatGTGAAATGCCTCTTAGATATCTGGATACCTCCGACACCCAATATCGTTCCTTTCTCATTCTCTAAGGGGCTCTTAGTGAAATGACTGTTGATGTTCTTGCACTCAGACAGACCCGGCTCTAAGGTCTGTGCGATACTGTGGTTTTGAAAGAGTTGTGAGAATGGGCTTGGAAGTGGATCACGTTTACATGTCAACGTTCGAGACTAATACTCGTCCGGGTTCAGGGACATAGAAAACTGAATAAATATTGTATGACTACGGTATAAAACCTACAAACCTGCATCACACTTTAATTAAATGATGCTGTTTCCTAAATCGTTTTGC
>MSTRG.3790.1 JXNT01000003.1 2327656-2328686
gTGACACTATCGTCAAATCACTGCCGGCGAATACCCACTTTACATTCGGATGAACCAAAATCCTGTGATCCAGAATCGCCTTCCAGCTAGATTTTACCTAAGCTGCGGCATTACGACTTGGATGTGGTTCCCACACACTTCCTAAGCATAATTGCGTGTCGGTCGATCATCATCATGCCTGAGTCCTGCTTCAGAGGTGGATCCAGCTCATCTGCCATATGCCTGAGCGAGATAGAAACCCAGTCCTTTCCGGCAGTATTTATTGTCTGTAGTGATTCAATGCATGTGATTCTGGGTTGCTAGAGTAGACCCGCCCCGGCGTTGCCCAGCCGCCTCTCCTCAGAGGTTCCTGGATTCCTGTTCATTTCCGCGCAGACAGCCGCTAGCAAGATTCCCATTGAAGGCGAATGTCACAATAACAATTTGACAGATGATTTCAGACAGAACCGACCACGCAAAATCAAATTGAGGACTATTATGACGTAAAAGCCTACATACATTAAGTCAATCCTCCCAGCATCATGTAGACAACGGTGCATTGGCCTTGACTGACAAAGTATAACTTACAAATCTAATGAGGTTATATCACTTGTATAAATCCACCGCCAGCACGCtaagtttctttctttctttctttccttctcaacGAGTTCTTTTGTACATATCTATATATTAGATAGCAAGGCTTCAACCCATTACACGGATCCGACCGGTCGGGAGTGAGGCGCCATGGTCAACACAGCCCGCAGGAAGCTGGCAAACAAAAAGGAAGTCTGAGTAGAAGATTAAAAAGGTGAGAATAAGTGGTTCtgtggatgaagagacctCAAAAGAATGGGAAGTGCTCCAAGAGATGCTCATGGgaggaaggatggaagcAGGGAAGGACACTGTCGGCACAATGGGATTTAAAAATTCAAGAAAACATGATGGTCAAGGGGAGCCAAAAACTGGCTACCCTTTGCGACCGCAGC
>MSTRG.7074.5 JXNT01000007.1 1115373-1116187
CATCTGCCTTGGTTATAAAAGTTCTCTCTGGAATAAGTTATCGAGGCAATTTGACATGAAGAGAATGACAGCTCGAAGTGCCGAAAGAGGGGGAGCTTGAATCTAAAAAGGGTCAGCGCGACCCCGGATCAGATGGATTATGTAAGGCGCATTGAAGAGAGACCCTTATCTAGAATGCTAGGAGCCAACCGGCATTGCCTCGTTTTTTTAGGGTGGAGATAAAGCGCATTGGATACCCTGTCTGCtgccctttctctttctaatGTGAAATGCCTCTTAGATATCTGGATACCTCCGACACCCAATATCGTTCCTTTCTCATTCTCTAAGGGGCTCTTAGTGAAATGACTGTTGATGTTCTTGCACTCAGACAGACCCGGCTCTAAGGTACATTCGATCCGTTCACCTTTCAACTTACGGATTTCCCCCCCAACCCCCTTCGGATCCCTTACCACGAGTCAGGCTTAGATCGGACCTCCCTCTACAGGTCTGTGCGATACTGTGGTTTTGAAAGAGTTGTGAGAATGGGCTTGGAAGTGGATCACGTTTACATGTCAACGTTCGAGACTAATACTCGTCCGGGTTCAGGGACATAGAAAACTGAATAAATATTGTATGACTACGGTATAAAACCTACAAACCTGCATCACACTTTAATTAAATGATGCTGTTTCCTAAATCGTTTTGC
>MSTRG.8909.3 JXNT01000012.1 368014-368679
CTGAAAGCCCACCAGAAAAAGCACCGAAAAAGCAATACCAATAATCAAGATGCCTACTTACAGTATCAACAAAACTCCACGAGAAGGGTGCCGTTTCTTGTGTACCGCTTGGGAGGAGTCGATTTAAGAGTTTAGCTAAGGATTATAGCTTCGAAGTACCAGAGCAGATATCCCTGGACGACCTGAGAACCACAAAACTGGGCTATGGCATCTCGACCACCAATTACCGACGGAATGACGGCAACGCATCTGTTTATTTAAAAACACCTCATACAGAAGACCAATGTCATAGCAAATGAGTATCTTTCATTCTCTCTTCAAATTCAAAGCAAG
>MSTRG.9089.2 JXNT01000013.1 73948-75687
CGGACCACCACAATTTagtttttattttctctctATCAGGTCTACTCCGTTTATAATATTACTCTGTACAATTCTCTATTAATTCATTGCTACTAGTATTGTGATCTGGTACCGATGAGCCTGcaatgatggtgatgatgatgatgccggCGGTCATTCGGAACGAGACACTTTACTTTATTACTCCGGACCCGGAGatatactactactactactactctgTGCATACTCCCATAACCAACACagcagtactctgtacggagtagtagtatCTCTGTTCTCTCTGTGCTGCCATATCCTATTTTCCACTATTCTCTACTGAATCCGGTCGGAATGACGCTATTCCTGTTCGGGAACGGTTGAAACTATTCCCGTTTGGGAGTTAAGCGAGTGTTCTTGATCAGAAGTCAGTACGCCTAGTGTGCGGTACTGAATTGAGTACgactacagagtagagcTAGAGTACTGTGACTGTATTCATACCGGAATAACCAATATGAATTCAGGATGATTCAAGGCAGACAGACCGTTTCCATCCATTCCGGTTTGCGTCACAGCGTATCACTGCATTCTTACAGaagctgtacggagtaaaagGGAGCGTGGCTTGCCGCCATGAAAGTTAGGACATCGAGTCCGAACTCAATTCGCTTTAGAGATCAGTGGTCGAAGCGTACATTGTAGTACTCGTACAAGTAGGGGACTGACTCGCAATTGAGAAATCACAGCAATCAGCCATGATTGCCCAGTACTATATctatctactctgtactcgtactgagtactccgtacccgTACACCTGAATACACTTAACAAAGCACATCCAATAATCTTTTCTGCTCTCCGCAGCAATCACAACGTCATGACATCCATCCATTCAAAACCCACGGATCGACTCAACGCACCACTGACCACTAACCACTGTCCTGTACTGTGACATATCACCCCTACATACATAGCCCTGTCCTGCGCTTGCACTTCCGCTTCCGCTGCATGTATGCGCTGTCTGATTGTGACTTGCCACTGCCCAGCGCCGACAAAAGTACCGATAGGACAAGTGCAAGGCTGATCGAGACCGATCGATGGCTTGTTCCGCCAATCATTTGGTTTATCTTGTTTGTGTCTGTTCATCAGTCTTACTCAACGAACCGTCCGTCGGAATCCATATCCGCCAAGCAAACCTCCGCCCTCCccaccgcctcctccaataCAAATGCAATTGTCCGGTGGAAAAGCCATCAAATTTTgcatcctccaacaactaCGAGTACGGGGTCCTGTTCACTGGTTAATGTGCGCCAAAATTGGATCACCACAGGCTAGGCGGATATAGTACTTCGTACGAGGACTCGTCACGACCAGCCGCAATTAATTTATCAATGTTTCAAGATATATCTCACCAGACGTGAGACCCCGGTGACCTTGACCTTGCAAAGGATGAAAACCCATTGTGTTCTGGAACTATCCGTGTCAAAACACCGTTTCAATCTTATAAGTAGTGGTATTTCTGATGCAAGATGTCTATGCCGGGGTATAATCATTTATATATTATTGCGCAGATTGTCAAATGTCAATATAGAACCGCAAATAGAAAAGGAAACAAATGCAATTATGTTCATCCCC
>MSTRG.7650.2 JXNT01000008.1 1056911-1057834
catatagctagtcaagcactcataagcactcgatcagctacgtacgcgcacgtacgttcgttaggcaatatacctctttcgtcaagctagtcctctccatatagacctcgtttagtccggaataatcgactcccgattcccctctgagctacgatccgagagaccccgcttcaaacAACTCCGTCTCACGTGAtggccagccaacgtgaccaggccgtcacaaagTCTATCTAGATGATGAAGGGGTTTTGTAGGCATTGTGCAACAGGGCTCATACCCCCTTTTGTCTTGGTTGCTCATATAGCATCGTTTGGCGTGTTAGCGCCGTTTGTCTATTAGAATCAGGCCCTATGATCCGGCACCTGTCCTACATCCAGGGCTTGAATTTTGACTTAAAGCTCTGGATGAATCGAATGAACCCTTTCTTATTCACTATCTACAATTTATCGCCCTAAACCATTACCCATGTGAGAAACAGACTTCCATAGGGTGCAGTCAGGTTTTCATGTTTTGGCCTCCTCCTTTCtatttttaaaaaaaaataccaATGGGAGTATTTGCCATGTGCTGGACAAAAGCCTTGATCTGCTGAATGGCATTATCCAAATGTTCAAAATTGTAGATTTGCGACTTCCAAACTCTCAGGGCAGAACCATCAAAGTATGCTTGAAGAATCCTTCCTTTGAGATTTCCCATGAAAGAGAAGACAAGGACCTAAATTGTTTTGTAAAAGTCagatggaaagaaaataatTGGAAGGGACTGAGTTCTTACTGGAATGTATACATGCCCCTCTGAGTACAAGGTCTGcattgtcacggaacatgaacactcgctagctgtatagcatgtttggtta
>MSTRG.6580.1 JXNT01000007.1 83083-83976
GTCAGTCCTTCGGTAGTGCTTCTCTGGCTTCCAAAATAGCTCTCCCATAATGCATGACCCGCTCCCAGCACAGATACATCACGCATCGATCGTCATGGCGTATGCATTACACTTGAAACTCATATTTAAGCACGAGGATATGACGAAGCGGTCCCTGGACCCTTGCATAGGTGCCCTGATTCTGCACGACCGATGAGTCTTATCGCAGCCCTGTAGATCCCCGTGAGAGAAGCAATTCTTGGTGACCCCTCTGGTAAAACTATCATTTGATAAAAGCTCCACATGGATTCATAGGTGTTCTGGCCAAGAACCCCCTTTCTGATCATCACCGGCCGGCCTTCCTTCCCCAGTTGCTATGGCAGAAAACGCACCGCCTCCCATGCGCGTAGCATGATTCAGCGGAGACACATCCCTTGGTTAAGCCTATGGGCCAAGTTGACGTGGCATTGTTCCCCAAGTCGTCATGGTGAACGTGTTGGGATTGTTGCGCTGAAAGTGCTTGTGGCGGCTGGGGGACTACGGAGTTATGGGATTTCGCATTTCGCGAAGCGCCGGCGAGTCAGATTGAACAATGAACATGGTTCCTGAAGATAGCGGGTGGAGGAATAGAGTGAAACAGATCCGCGGTGCTCCGTGGTTATCACAAGTAGATTCTCCATGGCCCGGAAAGTTAATATCCCAAGATAGCCAATGCGAATGAATACCGCCAGTAAGGTTCTCACATCCGATACACTGCAATTTCAGTATGTACATGTATTGACATGATGCGCCCGGGTAATTGCTGGTTCCCAGTAACGTTTCCGGCCGAGATATGTAGATCTACTATGCATG
>MSTRG.9963.3 JXNT01000016.1 100006-101632
ctctctctgtatATATATTATTGCTTATACAGCTATTTATATCTCGCCGCCACCCAGGGAGATGTTGGTCGACTGCTACGGCGAGTTCCCAAGTCAAGCAATGAGATTGTGGATTGGGATTAGAATGGCGGGGAAGCCCGGTATCTGATGATATACTGTGGGCATCGACCACAGCCTGTATCTTATACCTACTGGAAGAAAGTAGGCGTTGGGGACCAGGTGGGCGTCTAATTACAGTCATCTCGCCATGGTATCTGGAATCATTGATATGCGAGTCATAAACCATTAGATACTGGCTGGAGAGCGAGCGACTGTTACAACGCCGGGGAAACAGAAGGCTACTGACTACTATTTTGTCAGTTCGGGTCCGTCTAATCTCTGAACTTGAGAGAGCTGTCCTCGGCTTTCGACGGCTACCTGATGGCTTGCCGACCGGGATCGACCGTGCGAAGACACTGTTCCTATACGATCCCTGATACTACACTTAGTTCAGTTTCTCAAAATTTGACAAGTTGCCCTCTATATGGACGAATTGATTTTAACACGAGTACAATATATTCACCCATATGATTAGACGTGGTTTCTCAACGCGCCAATAATAACcagttcttcctcgtcggtcTCATATCAGCAGACGCAGAGTTATCGGCAGACTAACCGTTACAGAAGTTGTGACTTGTTCCTGATTTGTTGTTAGGGCTAAAGGCCCCGAGAATCAGTTTCATTGCTCAAAGAGGATTCTAGTTACGTCTATCGGTGGTTGAAAATGGCAACCTGATCCTCACCATGAGCCCAAGTATTCACGCATTCTGATAAAGGGACACTTCATTGCAACATTAAATAACACCATGAAGGTCCAATTCTTTAGGCTGCCAGCCACTTTCGTCTCTGTGAAACCCGTCAGCACCGCCGGGTGGTGTCGATGCTCTTGGTTTCGACAGCGAGCTGCACTATGTCATGAGATAACTACATTAAGCTCAAAAGTTATTACCCGTGGAAGTCCAATGGTTCGTTCATCAGCCTATTGTTTTGACGGTTTTTACGAATGAGTCAGCAAATCACCCTCCCCCTTCAGACTCGAGGACGATGCACCGAGAATACGAGGAAGCTGGACGAATATCTTTTCAAGGTTGGCTTAACAGGCGCATAAGGCCAAACTCCTGCATATATGCATGTTCACTTTCTGGCACCTCCTGGGACGGTTCATACAAAGCCTAACTGGATTTTGTTAGGATTGGTTGTCCGGAACAGTCATATGGTGAGCATCTGCTCTTCTTTCACGGTGTTCTGTTTCCGGTGATTGGTCTTCAGTTGATTGTCTCCCGTTTATTCCTGAGCTGTTGGAATCCTTGAACGGAG
>MSTRG.10115.1 JXNT01000016.1 400818-401209
gtttattgtccataccgagccctagagctatgatagaccatgattcgtggactcgagaccgcctgtatgcgcagggcttttgagcaccgtgctctccttgtgttttggagcaagatgggtgtggcctaggctgactctcagccttgggctaccctccctgctacccctctcctgttctaactgcttcctccaatgcttccagtccccattcgtcgtctcttcgggccctttctgccgtctgctgtaggtgcgcccggggtagagctatgctggtgctggctaggaattgtagcaatgccct
>MSTRG.7650.3 JXNT01000008.1 1056911-1057834
catatagctagtcaagcactcataagcactcgatcagctacgtacgcgcacgtacgttcgttaggcaatatacctctttcgtcaagctagtcctctccatatagacctcgtttagtccggaataatcgactcccgattcccctctgagctacgatccgagagaccccgcttcaaacAACTCCGTCTCACGTGAtggccagccaacgtgaccaggccgtcacaaagTCTATCTAGATGATGAAGGGGTTTTGTAGGCATTGTGCAACAGGGCTCATACCCCCTTTTGTCTTGGTTGCTCATATAGCATCGTTTGGCGTGTTAGCGCCGTTTGTCTATTAGAATCAGGCCCTATGATCCGGCACCTGTCCTACATCCAGGGCTTGAATTTGACAGTTTGACTTAAAGCTCTGGATGAATCGAATGAACCCTTTCTTATTCACTATCTACAATTTATCGCCCTAAACCATTACCCATGTGAGAAACAGACTTCCATAGGGTGCAGTCAGGTTTTCATGTTTTGGCCTCCTCCTTTCtatttttaaaaaaaaataccaATGGGAGTATTTGCCATGTGCTGGACAAAAGCCTTGATCTGCTGAATGGCATTATCCAAATGTTCAAAATTGTAGATTTGCGACTTCCAAACTCTCAGGGCAGAACCATCAAATCagatggaaagaaaataatTGGAAGGGACTGAGTTCTTACTGGAATGTATACATGCCCCTCTGAGTACAAGGTCTGcattgtcacggaacatgaacactcgctagctgtatagcatgtttggtta
>MSTRG.7165.1 JXNT01000008.1 29464-30649
GGTGGATCTCTCTCAGGATTTAACTGCCCTGCTTGACATCCATTTTCAAGGGTCAGTGAGCAAGGAATCGCGAATAGCGATTCAATTGATACTTTCATATTATTGATGTGTGGTGTTCACCACACAACCATTGGTGATGTGTGCATTACATATGCATATGAATCAGGTGGGGGGATATAGCTCCAATGCAATCCCCCTCTTGCCTCCAGTAGCCTCTTTTATGCAGTCCTGTGTGGATTCAGCCCAGAAAATTCTCCGTGTTCTCCAAATATAAGGTGAAGAGTGCTATTGGGTTGTCGTACGATCCCGTACGATCCCTCAGGATATGACTTGGCACTACGGCCTGCGTGGAATGCAAGGGGGAGTTATGGACGAACCATATAAACATCCAACCATCCCCTTGTTCGTGtaccttcttttccttctctctttaGCTATTCCTTCGTGTACGATAGGCACCATTAGGTTGAGGCAATCTAATCGTGACCCATAACAGATTCTGCTTTGACTCCCTGCATTATCAACTCTTACATCACTATGGTTTGTTAATTTCTTCTGCTAACTGTCGCTTTGCAACCAGCTATTGAAAGCATTATGCGAGTTGTTATTTCCTATTATATACAGGAAGTATCTCTAGGTGATAACGACACGATAGTGTTGTAGCTTTCTATTCCAGTCTGTTTGAACAAGTGATTATGAAGCATCCCAAGTGCTTCTTGGAAGACAATAGCTGAGTATTGATTAGGTTGATTTAAAATGATCCCTTCGATTCGTGTGACAATGAGGCATTGCTTTTTGTGACGGCTGAGCGCAGCGCCTTTATCgacaaacaacatcaacatggcaaacgacgccatgcaagcaattaagacaaacggATGCTTAGTGATGCCGCACAACTCCTGAAAATTTCTTCATGTAGATAggcctttctccttctttccttttcttctccagattcgatattctcgtcgatggctacactagtttagataggactCTCATTTCGTTAGtttctactagtccgagcccgtgacagacACTGTAATAGATGTATTTAGTGATGATAGTACAATGGACATAAAGAATCTGTACTTACTAGGATACCTGATTGAATACCACGTGCGATATGG
>MSTRG.10583.2 JXNT01000019.1 18342-18895
ttagcttagctaccagataggcggtttcgctccgcccgtcgtatgttccgttccggtgaagcggggtctctcggatcgtagctcaaaggggaattcgggagtcgattattccggactaaacgaggtctatggagaggactagtttaacgaagagctatatgtgcgcacacgctggcctatataagaatctcctggcctcggtaatcgggccaactatttatccgccgattctcatcactccccttcgtacaatcgtcgcgcattcaaatcaatcgaaaacaacaaatctggcaatttgataagcggcggttggacgcacgcttcaactctcatagatgttgaattctcttctcgcttaattaagcgaggcccaggtctctaaccaaccgtccctggctaacatggttggtagccttcgtcaagccatcggcaatcatcttgtcagtagggagatgctcgagacggatctctccattgcctatgtggt
>MSTRG.6992.1 JXNT01000007.1 910333-910756
ATTCGCTGGTGCCAAACTAAGCTAGAAGCTTGAGAATCCCATGACCGTGTCAAAGATCCTCGTCCTCACAAACAAGCACATCTTCCCCATTCCTACAAAATCCACCCTTACCACCATCCGCCAACTGTATCATAGTCTTTCGAATATGCATAATCGTAATTGCAAGAGCTAGCGAAGTCCAGACATCCTGTCCCCGTTCTCCAACATCAAATTGAGAAATGAATTTGCTCCCCGTACCCTCGCCCCAACCCTTCGGACTGAGCGGATCCGTATCGAGCGTCAAGATGGCAAC
>MSTRG.4764.1 JXNT01000004.1 1684623-1685311
CTTTGACCCCGTGAATATCACATTCCTACTCCTGCGAAGTGTCGTACGCTTGTATGAGCCATTCTTCTTCACGCTATCTACCACCAACCCAGGCTACAGTTTGAACACTTGTTGGATATAGTACGTAACTCGCGTTGCATTGGCGTACATAGCAACATGAAGACCGGAGACAGGGACAGCTCCGACCCTCGCGCTCCCGGCAAGGTTAACGCTCCCGGTGCGGTTAACTGGGTTAAACGGTTCGTGGAGGGATGTGTGATTACATTCGTGGCTTTCTTTACCACCGACGCTTTCGAAGGGATCTTGTTTACGCGGGTTGACAATCATTCTGTGCTTCATTATGTGATATTCATATCATTCTATATGTCTATTTCTTTCCTGTACAACAAGTACAAGTCAATGTAGATATATATAGCATTTCTCAAAAACGTGTGAAGCCTCACAGTACCTCAAGGGGTCCTCTGCAATTGTACAGATAACAGTGTGCTCCTGTCCACTCCAGTATATATTATTCCGGTCATGGCCTCCTAGGAGCCAGCGATCAGTCTCTACCTAGAGCATAGTCCATTAAGATCAAAGACGTACGTTTCCTAGAGCTGGATCCACG
>MSTRG.5795.1 JXNT01000005.1 2005203-2006019
GAGAAATTCATAAAAGGACCGCAGTAAGGTCAGATGGGTCGGTGATAACAGTCGCCATAAAGTCCATTGGGTTGCAACCAGCCTTGCCCTAATGGCCAATAGTCAATATATAAAGTTCCCGAATGAAAATATAAGCAATGATAAATGTTCAAAGAACTAGCGAGCGCACAGGTTTTGCAATATTGTATGAGTTGGCAGTTCAACGAGTGTCCCACAAAGGGTCCCAGACGGGCACACCCTAGACTCGCTCACGGAATGGTGTACATGAGAACGCACCACAAAGGGAAGAGAAGTTGCTTCGCGACGAGGTCCTTGCTTGCACTGCCTGATCTATCTGAGCATTAGGTTGTTCCTGTGAGTGTCTATCTCCAAGAGACGAAAACAATATATTCAACCACAAATTGATCTTCAGGTTCTTGTATTTTTTTTATGGGATCCTGCAGGCTGTCGGCAATAGCATCCTGGTCAACATATGCAAGACGGAAGTATTTGACATTGGGACCCCAAAAAGAGAGAACGACTTTCAAATATTTCTCAATATCTGGCGAATGAGCCAGTTGGAAATACCAAAGATCTGCCCGTGATGGAATTTTTGGAGCTTTAGTCGAAGCAGGCTTGATCTTCCGGATAACCAGCGAGCTATGCAACTGTACTTATTGCAAGTCATAAGGAGAAACAATCATAGACAATTATTTCGAGTGCATTTAATTGCAGCGTTGAAGAAGCGTGGAGTAAGTGGTGG
>MSTRG.7015.1 JXNT01000007.1 948887-949408
GGGATTGATGATCATTTCTTAGATATGGTCGGGTCGTTCCTCCTGTTCTGATAGTATGCCACTCCGTAAAATCGCAAAAGACGTTGGCTTAGAATCGGCTCCAACAACGCTTTCCGGCATCAAGTATGTAAGCCCGAGTGCCACAAGTGGTATGGCAGACTGGAATGATTCATTGCAGAAGATCACACACTCCATGTTCTGTGCATAAAAAAAGCCCGATATACAACTTTATTTCGCTCCATACGCTCCGTAGacctactccggagtactagTATTCTGAAGTTCTAGGGGTATCCCATACTGTCCTCAGGACTACTATTTCTAGCAGGTGAATCGCATGGACTGCACTCTGCACTTTTAACCGATGGTCCTAGTTCAGTGTCCGCCATACTATCTTCTCTCTTGTGCTAATCTCATTATCATTCTTCTAGAGTAGAGGCCACCTTGCTGGGGT
>MSTRG.6044.1 JXNT01000006.1 266489-267419
GGGGGCAGGCATACATATAAAGGAGGTACGAAAAGTGCAGGCCCAAATGAAGCAGGTTCCACATCTTCTGAGCCAAGTGTGATACTCTTCAGATTCGGCAGGTTGTGAGGCCATTCCATCTTTGTTCCAGGAGAGGGTTTGGCATTATGGATCTCTATTCGTTCAAGACGAGGTATGCTGTGAAGAAACCCCACGATTCGCTCCTGTACCATTGGCATATGTGCAGAGACTACGAGTGTCTTCAACCGTTTCGAGCCCTTGATCAATCCGTAAAATGCAGCAGGATCGTGAGAGTCCCAGAACTCCAGATGCTCCAAATGCGGACATCGACTGATAAATTCCAAAACTCTTTGCGTAGATTGAGGGGATATGTTCTTCACGATGGCATGTGTCAACATGCCCTTTGAGCGTCGAATGTAAGACCGGACTGAAGTCCAGTGGACTCTGCCTCGAGTGCCACGGGCTTCTGATAGATCCATGCGCAGCCATGTGTTTCGCATCGAGCAACTCACACAATTTGTTTGAAGTTGAAGTGCCGAAGAATCATGACAGCAACTTCCAATGGAAGGACAGTGAAGGGGTCCAAGAGCTTTGCAGACATCTTATCCCCGAGTTTGTTATGTAGTTGTTCTACCAACTATACAAGTTAGTCGGCATAAACTCAGACTGGGGCAGTTAAGGCAAAGCTCACATGACGCCGTGGATGGCTTGTAGGTAGGGTTTTCAGCCCGTATGCGTAGACTTCGAGTGCCTTGTCCGGCTTGTCATTCAGTAGGAGGGTTTTGGCACAGCGCAAATATCCCTTTCACAATCAGCACTGCATAGACACACACGAAGTGAGTCAC
>MSTRG.6196.5 JXNT01000006.1 556500-558343
GCTTAATTGGTCGGTCTGAGAGGGGAAAAGTGGGTATCTGAAACCCCGGAGAGCCAATTACAAAACGGCAGGCGGTGGAGGCGTTCAGTTCTGGCACAGTCCATTGTCTCGGGTCCTGTCAAGCCGCTTATCCATGGCCTCGGAGAGGAAAGCCTGTCTCCGTCAATGTGTACTCCGAGTACTTAGTAGCATTGCTCTGTACCACTGCCAGGCAGATCTTCGGAAATGAAAGAGGACTACGTAGGTATGAATATTCAGATTTGATCAAATATCATGTGACATGGAAGATTGACATGATTTCCATCATTCATCTCGAGCATCGCAATTATCTACCTATAacattgtacggagtagggagtagagcatcatcatcgacgtATCATTTCACGGATATACAGAGTAGGCAGGATTCTATACAATAGgagtagtactctgtagttgTGTATGAAAAGTCGGGTATTACATAGAGTTGACTGCCGTTATTCATCCATTCCGTCAATAGTCGAGGGGAAattctcctcctctcctctccgaCCTCGAACCATGTTTCTATTGTTTCCTCATCCATGTAACCCATGCTTCCATAGAGAACTCTACACaaattctcttctttctattGTTAATACGCTTTTCTTATTAATCTCTATCTATCATTTCAACCAGTCACCTGTCTTTTCTGACAGCACATGATACCGGTCTTTTGTCATGGTCCACCGGAAACCCACCTCCGTACAGGGTGCAATGTGGTCATGTACGGAGGATTGACTCTAAATGTCACCTGCGAGGATTCAAGCCCGGTTCAACATGGGGTATGTAACTGCTGGTCCAGTGTCATTGCATAATTCCTGGTTACTGCTCTATCTATAGCATCCACTTCGTACCTCTATCATATCGTACCTATTATCGACCATCCTAGACAGCATCGTAATCCTCTGTACATACTGAATCAGGTTAATTGAACTGACTCGTTCATCACTGCACATCATCCGGGAAGAGGCAAAAACTGAATTAAAGATGAGAGAGATCCCCAATGCTTTGCTTAATTAAACCATCATTTAATCTATTTAGTTCTGATGGCTTCCAGATTTCCTGCCAAAAAGGgcccttctccaactccagATTGCCAGATGATGATCCGAACTCAGCAGGGTCATTTTAGCGTGTCTTGATTGGGTAAGGCTTCGGAATTAGCTACTGCTAGTCATCCGTAGTGGAAGATCAGGCTCTCCGGTCATAGCATTTCGGCATGGATCATTAATTACGGGAGAGCTGCGCGATGGacattgctttctttttatgAGGTATTAAATTGAGCATGAGCTCATATCGATCGATCTTTAATTAATTTGCCTGGCAATAATCGACAATAACTAATCAAGAGGTTattcttcaacaactgcaGAATGCAAGCCTGAGCACGCGGTGATACCACCTCCACAGTAACCTGTCCAGGATTGGTCTGGCCGAGAGATTTCTCTACTTGAAGAGCGAACTCACCAAGCAAGAACTGGTCCTAGAAAGGGAATGTGGAAATCGAGCTGATCAGGGCCAGGTGTAATTGGTCCGTGATGAGGAGATACAATACAAGCAATAACCCGTAGATAAACCTTCTTTCAAGAGTGGACCACAATTTTGCCCCTTTCGCTCTCATTATTGGACGGAAATAGTGACTCTCTTCTAATCCTGTATGTAATTAATACAGACCTGttctttctgtttttttttcttttctttttcttttttttttttttttaaatcCACTTTAGGGCTACTGAGGGAGC
>MSTRG.3842.4 JXNT01000003.1 2522310-2524580
ATTTGCTCTATTCTATAGTTACCGTTGTGTTCTATAGAACACTGGTTCGCCTTCTACGACTCAGATCTATGTTCCCCTGAATTCCCACAACATCTTCTAACGCTACCTCGCCTGCTTTGGCGATTTGTTCCTTAAAAGTGACACGCCTCACACGGGATTTCTGCCAGGCGGTGTATTCTTCAACCGCAGTATCCAGTGGTCCAGAGATGTCGATAAAATCTGCAAGAATGGTGTTTGAAGACACAGGGTCGGTGCCCGTTAACGAATGTTGAGAAGAATGTGCCGGGAGCACATTAATGTTATTGATGACCGGAGGACACATTGATCCGTTCATTGGGTGGTGGGGGTTTTTCTTTGGTTTTTCAAGTCGCTGTTCCTCTTCTGCATAAAGCTGTTGACGAACATCTCCCGGAACATCATCGTGGGTCTCTATAGTTCCTCCTCTCTCAACGAATTTGACGAGGCTCTTCAAGTGATGGGTTCTAAGTTTATAATGCTTTTTCCCCACAGGATCTTGCCAGCAGTACTGTCCTTCATGTCGACATGGTGGACCAGGGCAACGCATTGTTTTATAAACATCCCGCCAAACTGAGGGTTGTCCGGAGGCGTGTTCTGCATCAATCCGACGATCTCGTTCAGTGAGCATACCTTTGGTAACTGATGCTGACCCTCTCTTGTCAACGTTCCTCGACAGAGATAGGTCGCTGTCCTCTATATAGTTAATAGAAATACGAAGTTTCAGTCTTTTGCCGGGCAAACGTAATAGGTTGCCCCACATCAAGAGCTGCTTTTCTTCGACGTTAGTGTTATCGAACGTTTTGGTGAGATCATCCTGTGAGCGATCATTTACAGATACAGTAACTTCAGTATCATCTGATCTGACGCGCTGGTTGCGCTTGTTTTTCCGACGAATAGTATTTTCAGCGTTTTCCTTTATTTGCCCCCAGTATGAACTGGGTTTTAGAACGAGGTCTTGTTCTGTATCCTTTTTCACGACCCGATTATTCAGCATCACCTTCCATTCAATGAGATAACGAATGCAGGTTGGCTGTTTATCGTTCGTCCTTCTACCTCCCCGGTCTTCCACTTCAAGGAAATCTAGTTGATCAGATGCATGTTGATGCAAGGGTGAAGAACGTTCCTCAGGCTCACGGTCGAACGAAAGACTAGATACAGATGGCGTCCAATCACGGTCGAAGTTACCAGGGGTGGGGCATACGATGGGGTTGATTCCCATGGATCGAGCTGTGGTGGTTGAGAGGCATGATCATCGTTAAAAGGACTGAACGTCATCCCCTCAAGGCAATAGAAGCCACTGAGGAACCTAGTATTAGAATCATCAAATGGTGATCAAAGTCATAGATGAGATACAGTATTGAGCTGTTAAGACGGAGTATTGTTGACCACTGCCCTTCATAAACAGTTTAATTCCAAGTGTGAAGGAGACAAGGCAGCCATTGACAGATTGCCGGATACGACAGGCAACAGTTCCTCTTGTTTGATTAATTTGCACAGAACCTTCTAGATTTCCATGGATGGTCGGTACAAGTGCTATATACAGAGCATGTTATTTTTGTATATAATACTGGAATCGTAAAGTTCCGGGAATAGGGTTCTTCCATCATTTTGCCCATCATAGTTTAGCGTATCTTGGCATTAGGGTTTGGGAACAGTAAAGAGTATAAGGTGGTGACACCGTTTTCCGGAACCACTGTACGGCCTTGGAGCAGTCCCGGAGGCTAGAGGCTCGGGCTGAACATTAATATAAACAGCAATGGAACATCCCTCGGATCGGAGGGCCTTCTACCAAGTGGATCTGATGAACTGCTAATCCACCTCTGTGGACACAATGGACAAATATTGTTAAGTTCAGAGAACATACCACATAAACGAGTTCCCGTTAAGGATACTGAACCCGTTTGCGAGTAATACTTgtttattgttgttgttagcTAATGGGTGTATAACTGACCTTCGCCCAACAACACTGCCCTGAGTCTTGAAAGGTATAAACaatttattatttatttaatcaagtttattgtccataccgagccctagagctatgacagaccataattcatggactcgaggccagcagctattctacagtctcttgtccctataggttcctgaggcgctagcccccttctataatctctctgatccttttccttgccccaaaccgcctgtatgcaca
>MSTRG.10505.1 JXNT01000018.1 298993-299723
gggaaaTGGCCTGCTTTTATTGGGAAGTTGTGACTAGAGTCAGTGAGGGTGGTCAAAAAAGTGAGGGTTCCTAGGGACAAGGACGGATGATGCACCTGCCCCACcctccatccaccaccacaaccatgGATCTCTCCAGGGACATGTCCGTCCTGCGAAACGGAAAGGTTTCGGCAGGGCCACTGAAAGCCTATTCAATTTGAGACCACCACAGCAATCCTCAATGCCCAGATTTAAGATATTTAACAGGCCTCAACATCTCGACTCATGAGACTTCAAAAATAATTCCATCCCGCCAGCAACTTATGTGATGTCCAAGAAATCTTCATGGATAAAGAAGTGTCACTCAGAGACTGCTCAAGCAAAGGCACAACAGTGGCACAGATAAAACTGGGCAAATGTATATTCTTGATTCATCTTCGCGAAACCAGTGGCTTAATATATTGTCTAACCTGACGTCGCACTACCCTCATCCGATCCAGGAGACGATTGAAGGTATCATGCCCCAGTCTGGTGAGCGTTTGTCAGATCAAGGAAGTGCATCAGCCTCTATCAGAGATGGAAAAGCCTGATATGACCTCAAATCCTTCTCATCGATTGcca
>MSTRG.9165.1 JXNT01000013.1 225971-226361
GCAAACAGTCCGAGGTTAATCATTCAGTAATGACAAATACAAGCATGGAATACTGATTCCACTTGTGATGAATGTCAGAATATATCAACAGATCCACCGTTTACTACAGTATCTACCATCCAGAGTCTCGAAACACTACCTACAGTTTAATTAACGTCTCTCCCATCATGCCGGGTTACACATTGGCCATGATGTGGTTGATTCTGAGGCTCCAAGTGTTATTTTCGTTCACGGTCTCGGCGTCAAAGGAAATGGTACATGGGCAGAGATGCCCGGCACTGTCTGGGGATATGTCGAGTGGTTCAAATATCACGATGCTCGGACCGTTCTCTATAGCTACCC
>MSTRG.3842.3 JXNT01000003.1 2522310-2524580
ATTTGCTCTATTCTATAGTTACCGTTGTGTTCTATAGAACACTGGTTCGCCTTCTACGACTCAGATCTATGTTCCCCTGAATTCCCACAACATCTTCTAACGCTACCTCGCCTGCTTTGGCGATTTGTTCCTTAAAAGTGACACGCCTCACACGGGATTTCTGCCAGGCGGTGTATTCTTCAACCGCAGTATCCAGTGGTCCAGAGATGTCGATAAAATCTGCAAGAATGGTGTTTGAAGACACAGGGTCGGTGCCCGTTAACGAATGTTGAGAAGAATGTGCCGGGAGCACATTAATGTTATTGATGACCGGAGGACACATTGATCCGTTCATTGGGTGGTGGGGGTTTTTCTTTGGTTTTTCAAGTCGCTGTTCCTCTTCTGCATAAAGCTGTTGACGAACATCTCCCGGAACATCATCGATCTTGCCAGCAGTACTGTCCTTCATGTCGACATGGTGGACCAGGGCAACGCATTGTTTTATAAACATCCCGCCAAACTGAGGGTTGTCCGGAGGCGTGTTCTGCATCAATCCGACGATCTCGTTCAGTGAGCATACCTTTGGTAACTGATGCTGACCCTCTCTTGTCAACGTTCCTCGACAGAGATAGGTCGCTGTCCTCTATATAGTTAATAGAAATACGAAGTTTCAGTCTTTTGCCGGGCAAACGTAATAGGTTGCCCCACATCAAGAGCTGCTTTTCTTCGACGTTAGTGTTATCGAACGTTTTGGTGAGATCATCCTGTGAGCGATCATTTACAGATACAGTAACTTCAGTATCATCTGATCTGACGCGCTGGTTGCGCTTGTTTTTCCGACGAATAGTATTTTCAGCGTTTTCCTTTATTTGCCCCCAGTATGAACTGGGTTTTAGAACGAGGTCTTGTTCTGTATCCTTTTTCACGACCCGATTATTCAGCATCACCTTCCATTCAATGAGATAACGAATGCAGGTTGGCTGTTTATCGTTCGTCCTTCTACCTCCCCGGTCTTCCACTTCAAGGAAATCTAGTTGATCAGATGCATGTTGATGCAAGGGTGAAGAACGTTCCTCAGGCTCACGGTCGAACGAAAGACTAGATACAGATGGCGTCCAATCACGGTCGAAGTTACCAGGGGTGGGGCATACGATGGGGTTGATTCCCATGGATCGAGCTGTGGTGGTTGAGAGGCATGATCATCGTTAAAAGGACTGAACGTCATCCCCTCAAGGCAATAGAAGCCACTGAGGAACCTAGTATTAGAATCATCAAATGTTAGTCTGCAATTTACGGCTGCCCAAGAAGATTAGCAAAGGGGGGTTGCAGCTAACAGGCCCAATAACAGGGTGATCAAAGTCATAGATGAGATACAGTATTGAGCTGTTAAGACGGAGTATTGTTGACCACTGCCCTTCATAAACAGTTTAATTCCAAGTGTGAAGGAGACAAGGCAGCCATTGACAGATTGCCGGATACGACAGGCAACAGTTCCTCTTGTTTGATTAATTTGCACAGAACCTTCTAGATTTCCATGGATGGTCGGTACAAGTGCTATATACAGAGCATGTTATTTTTGTATATAATACTGGAATCGTAAAGTTCCGGGAATAGGGTTCTTCCATCATTTTGCCCATCATAGTTTAGCGTATCTTGGCATTAGGGTTTGGGAACAGTAAAGAGTATAAGGTGGTGACACCGTTTTCCGGAACCACTGTACGGCCTTGGAGCAGTCCCGGAGGCTAGAGGCTCGGGCTGAACATTAATATAAACAGCAATGGAACATCCCTCGGATCGGAGGGCCTTCTACCAAGTGGATCTGATGAACTGCTAATCCACCTCTGTGGACACAATGGACAAATATTGTTAAGTTCAGAGAACATACCACATAAACGAGTTCCCGTTAAGGATACTGAACCCGTTTGCGAGTAATACTTgtttattgttgttgttagcTAATGGGTGTATAACTGACCTTCGCCCAACAACACTGCCCTGAGTCTTGAAAGGTATAAACaatttattatttatttaatcaagtttattgtccataccgagccctagagctatgacagaccataattcatggactcgaggccagcagctattctacagtctcttgtccctataggttcctgaggcgctagcccccttctataatctctctgatccttttccttgccccaaaccgcctgtatgcaca
>MSTRG.4713.1 JXNT01000004.1 1578985-1579768
TGAATACATCTCTCGATTTTTGTATATATTGGTCCTCCTACGCAAGCACGGGTTGGAATAATTTCACTACTATGCAAAGTTCTCAGAGAGCTAAAATCATATAAACTACATACTGCAGACTTGAAGGTCATACTCGATCAACCGAACCGACGAATGCGAAGGATATTCCCGGGACTACGGCTCATAAAGCTTGATGACTGTGGTCTCAATAACCATACTAAGCAACCGTGGCGCTCaacagcaaagcaaaaaTCCTGAATACATATCCCCAACTACTATGAGCACTATCCCAATACCAAATACAAAAGCAACTCACCTCAGCCCATAAAACCCAATTTGGAAGACCCCCGGCCCTACCTCTCAGCGGGTCCTCGATAATTTTACCATCACATAACCACGTTGTCTTCCCTGTCCGCAACGGCCCAAGCTGTCCGGTCTCATATAAATCAATGAGTGCGGTGATATTGATCCGTTGACGTTGATTTCCCGGAAGCTTGAGTTGCTCACGGAGCCAGACAACTCGCTGTTCTGGTGAGATGGATGGGGGTGGTGGGTTTGGAGCGAATGTAGGGGCCATTTTGATTCAAGATAATGTAATACTGTGGTTACACTATCAAATATCGAAATGAAGTAATTCTGATGCGTGTACTTGTTTTACTAGCACATGCATatcaaagagaaaaagaaatcagATCTATATGCTTGCGCAGAGCCATA
>MSTRG.1912.1 JXNT01000001.1 5849613-5850683
TCTGAATGGCCACAATTACTTTCCAAAGTCCGCTCTGCATCACGAGTTGTTCGGGATGATGAGGTCAGACCAAGAGGGGAGGAGCCACTTTCCCAAACTTGTGCTCTTTGCCCAGACTGTGATCTTTGGTTCTTGAGCTTCTTGTAGTAGCGAGTCTGAAGAGAATTTTTCATCCTCCCTGGAAAGTATTCTGCAATCTTCCTCCATGGAAACGACTGTGCTGAGCTGTGGTACGCGCCAAAGAGTTTCTGCGGCTCAGTTGTCGCTTGGTGTGTTTGTTGCTGCGCTCATATGTGCTATCTGTGGGATTTCTTGCATGCTCATGAAGACAAGGGGGCTGTCTGTCTTCGTGAAAGGTACAGGTATAGATGACACTTGATAGGAGCTCCTGCCGGGTAAGGAAGCCTTTGATTGGAATGGTTTCCATGTCATGCGGGCCTGATGAGCGACGTTGGCCAGTGAACATATTTGGCTGGCCCCCTTTGTCTGGTGATAAGCTCTGAGCTTTATGTTGGCCCTGAGCAGATGCAATTTTGGCTGTAGCAGTTTGTCTTTGTCTCTTTGCTGGAGGTGCTCGAGTACCTATTTCACTGAAACTGTCACTCTCATTCACATAATCGCCGTCATCAGGATCGTCGCTATCAAAATTGCAGGTGGATCTGGATTGacattttcttttgtttctcttgcCAGGATGGCCTCCATGGCGGTGATTAGTAGGCGCCCTGACCTCTGCGGGGATTTGAACTCTCGGAATAACCACTGCAACAGCATATAAATTAGAAGATTTTGGCGGCAGGTTGATCCCATTTGATTTTGTTGCTGATTTTTTCCCATGTTGTGCGGTGTGCGAGACACGGCTTGGGAATGCTATATCTGGAGAATGGCAAGGTGCTAATCggtcctcctcatcaccacccaGCATCTCATCACTACTGCTCTGTGTAACTGACTCATGGGTGGCCTTTGTATGGGTGGAATGATTTTCTGTGGCCAACGGACGATTCAACTCTTCAGAC
>MSTRG.3850.1 JXNT01000003.1 2547290-2547940
ACCTCATATAAAATAGACGCACGTGTCACACAAGCTTTCTGGAAGGTTCTATCACCACTAGCCCCGTGAGTACAAGGTCTGGCAACCCCAACGTGACGGCACTTTGCCCTCTTCATCTGCCGTCCATGTGGGAAACTTGCCTTCAAGGGAGGCTATTCCATCATTAGCAGGACAGTTAGCGCCCTAAGCACTAGCTGGCGAACAGCAAGCCCCAAGCCCCTGCTTATCCTTCTACTCGGCCTTTCCTCGGAGAACTTATTATTTTGAGACGATGAGCTACCGTCCCAACCAAACAGGTGGTTTCACACCTCAACCTTTCGGCCCGTGGATTAGCGCCCCCACTGTACGCTGGCGTTTGTGATGATGCAGATGATGGGCATCAGCCGGCTTCACGCAGCAGGCTGACCGCCGCCCGCAAGGGCTCGTAGAGGCGTAGGAGAAGAGGCATTTTCGTTCtttcgtctttctttcttcaaatcgattattctcgtcgagtAGCTACAactagtctagataggaatagcCGTCACTCTCATGTGCACCAAGAGACTCATCCGCATCACCCGAGCCACTTC
>MSTRG.11450.2 JXNT01000025.1 8562-9159
CGAATGGACGGATCGGAAACTCAATCGTTGCTTGATATAATTTCGAGTCAGCTTCAGCTTCGAATAACAGGCTCAGCCTTCTGTTTTAGGGGCAATATCGAGTAAGTCTCTAGGGGTGCGAGTTAATTCTCGGTTCATAGAGATCCGGTTTACAATTCGACATAAATGTAGCCATGGTCCATTCCTCACTTccatccagtctctttcctttctttctcagcTTACCCCGGACACTCTTTTAGATAACTACAGCACTCTTTCAGTTGTCAGATCCTGCATACAAATCAAAATGAATTTTGCAAGTGTTGACTCTCTTTGCAGCCGTCGCTGTTGCCACTCCTCTGGCCAACCCGGATCTCGAAGTCGCCAAGAGACAGGGTTTTGATGTTGACCTTGGTGTCGCCTAAGAATACTGCTTGAACAATAGCAATAACTCTGCAGTAGTCGGGGACGGGGACAAGGTGTCTCTACCCGGCGTATCTCATACTCCAGGTGCTTGGACCCTGTCTTATACCGATATAATACTGTAAATAACGGC
>MSTRG.5880.2 JXNT01000005.1 2207921-2208468
GAGTTGTCCGACTCGTGCCATGATACCGCTTGTCTTGGAGGATAAGCTCCATTATATAAAAGATAAACACAAAGTCTAATGGCTCATTGAATAAAGAGTGTCTTCCTAGAGTGCTTCGTCAGTATACTGTTGCAATATCTGCACAGCCCTCTCATACCCTGAATGAGACTCGAGAGTCTGAAGCCCAGATTCAAATATGACACTTCCGAGGCAATTTAATCGCAGAAGCGCTGAAAGCTGCTGGGGACTATTTGGAGGAACTTAGATCCTGTGTACAGTAAACCTCCATTATCAAAGACCAAGAGGCCAAATGTCGAAACATGAATCGACGGAGTGTGTg
>MSTRG.10830.2 JXNT01000020.1 113426-115186
CAATGCTGGCTGGTCCCTGGCGGCTATTAAACGGGTGCCGGACTTTGAATGGGCTGACAGACAGGCTGCAGGATTGAAGAAAGATTATTGTTTTTCTATGACAGGTTGTGTTGACTCGGCGTTTGATTTATTCCCCTGCTTAGAATAAACAAATATGCAGAAAGGAGCAAACTTCATTGAGTCTAGTACTTTAACAAATCAGTGCATGCTGACTGCAGCTGCGCGTACTTTGAATCTTCGGTTTTTGGACTTTGTTTTCTTAATTCGAGATCAAAGATCAACTTGTTGTGTTGCACAAGGCAACCGGATCTTAACCCGGATTCAAACGCGTGATGACGATGGACAAAACACCTGCTCATCTCAAACACCTTCAAACCATTTGTGTGCCAATGCCTCATAAGCCGTgattctcttcctcgggtCAAAATTCGTCATAGCACAGATAAGACTTTAAAATCGTCGTTAACCCCCTTCCAAAGAGAAAACAGTCTGCGCGGCTTTCCTTTGTTAAAACCATCCCGAATTACCTCAAAAATGCGAACCCAGGGATTATCGCCAAGGTGTTTCAGAAAGTCATTCAGACTGTCTTTATCCGCAAAGTATGAAATCTGCCGCTCGATTACAATGGCCAGGGGGTCCACACCCTCATCCAAATCCTCTTCCCCGACGGCAAAGATGAGTCGTTTGTGTAGCGCGAAAATGCACTATATGTGTGAGTTTTCGGTCACCGGCGCTGAGAAAGTTGTAAGTAGGTGGCCAtgaaaaggaggaaaagagtcAACTCATGTGGCAGtccgaaaagaaagagagcctAGTGACAGCATTAGGGCAACCAATTTGGATAAATCACGCCCATCAAAAGAGTTCCGCTTTACCCCACTTGGAATAAGCAAATATGaaatatgtactccgtagggaagagagagaaacaaACACAAATAACAGCCAATATGATAGATtattgcatgctgattgtaTCTGCCAGTACATACTGACTCTTTGGTCCTTGGACTTTATTTCCCTTGCACGAATTCATAAATCAGCCAACCCTGTCGCACAAACATGCATTCTGTGTTTCCCACTCCTTCGGCTAGACTGGATCTCAAACTCATGCAACAGTTGCATTAGAGGTCCATACATACCTGCGACCAATTCGAGTCAGAAGGCCATGTTTCCGGGTCAATAGCTATATTGTAACAATCTCCCTCCATACACTATATAGTTTCCGGAGCCGTGGGTATCTGACGGGTAGAATTCGGAAGCCTGGTTTCAATTCGTTGACGTATATGCTCAGGCATAATTGATGCCAATGGCCTCCAGATAAAACAATGTTGCTGACTATATTAGTCGTCCAGACCATGTGGTTGCTCTTATATCAATGCGCGGGGTGGAATGCGGGCAGTATACAAGGTACGTACTGCATTCGGAATTCTCTTACTGATAGAAAGGTTTGGTCGGAGTAAATCTATGATGTCTACCAAAGTATCTAGCAATTGGAATTAAACGAAGGACATCATTACTAGAGTCCGGAGTGCATACTCTGCACATGCAGTGATCACCCTTTCCCGAGAAATTCTATCAC
>MSTRG.11642.5 JXNT01000027.1 48716-49741
aggacagagtacagagtacttgtacgcTCTACATACAGAGAGTGTCTATTCTCTCTGAATACTCTGCACTATCCGTACAGTCTACAGTACTCTGACTTCTCCTAATTGCGTGGCCTTACCAGGTTGGGAATAGTGCTGGATACAGATTTAGGAGAATTAACATTATTGttgtacatacttgtactctgaCATACTCGGATACCGTTCTGGGGTACATCTGTCGAGTGGACCTGgtgggtttctttttttttttttttatctgaAAACCCCGATATGCAGGGTTTCAAGTACCGATACACCAGTCCTGCATCATAACTCGTGCACGTCACTGTGTATAACATTATGGAGTATCTACTCCGTATACTGCTCATTACTCTGTTCCTATACCTGTACTTTTCGATGATAAtattctacggagtacactgaTAAAATTCTTAACTGCCACGCGGCTCGATCATCGCCAAGCCAAGCCCAGTCCAGCCACTGTCGTCCGAAAACAGTCCGAATCCAACAGCTGATCCAAATGAACTGAGTCTGAGCCAGGGTCCAGTCAGTACAGGTGCCAGAATGTACTAGTAAATCACTGTGCAGCCAGTTCAGCTGGTCCATGCCCCTCGAGGCTTGCCACTTATCACGATGTGCAGACATTAGCCTAATATAGCTTGATATACTTACTGCTTCGCTTGGACCACCTGCGTTGTTTCAGCTCGGGCACTTGCCTCTATCTGGCCAATTTGCAACGCCTTACGCGGCCTGATGCTGCGGCCGTACCTCTTTTGGTATATGTCCTTAGTAGCAGTACGTACTGCCAGTGCCACTGAGGCggtcctttttctttttttcactACGTCCTGTACGTAGGTGGCTAGAAAAaataattaaaaaaaaaaaaaagggc
>MSTRG.4077.4 JXNT01000004.1 531212-532262
cactTTCCCTCCTTGAATACAGAGCTTCGACTTGCTTTCTGTCAACATTCCTTCTTATGATGAAGGAATTGGTTATTTTGATGATCTCTCAATCAATTCAGTACTAACAGACTGTAATGCAATGTAGACAGTGTAATCGTCGCCAGCTTCTTTTGGACGGGAAAAGTGAATggTAACCAGTCTGCTTGATACCGGTCATCACTGCTTGAATTTACTTGGTTATCAAGAGGTAAGAGCGCATGCGCTACTCAAGGCACAGCAGTGCCTTACACCCATCGCGTTTCCTTTATGATGACAACGAGTCAATCCATTCAATGATCTCTTCGGAGAACCGCCCCTCGAGCAACGCACCGCGCTGCAATCCAGACGGGATGAAATTTGGCCCAGCGatccatcctcttcctccctcatACCATACCGATAGCTTTCTTTTGACGGCTTCAGGGATGATTGGTTGTGGAGTTCTTTGAGGTTGGACTCAGTCGTTGTTGGTGCGTTTCGTTTTCAGCTGGCTCTTTGTGGCTGTGGTTTGCTACGCTTGACTTGTGTCGATATCGCTTCTTTGACTGCTTGTCCGTTTTGGGCGACATGTTGAGGGAGTGAAATCGGCAGGGGATGGGATGAATTACCCGGCTTGGCTGAT
>MSTRG.7605.1 JXNT01000008.1 979530-979946
GGAACTGAAATATCACGATAAGAACGAGAATCAAGTAAGCCATATTATCTTGCGAAGCTCTGATACAATCCACCGAGACTATGAATCCTTTCGACTAggaccaacaccctccataATAACGTCCAAATCTTTCTCAGTGCCCTTCCACGTCTCCTCAACAATCTCCCGACGCGCCGGGCTGCGAATCTGGAAATCCGCCTTCAAGGGAACCGGCTTCgaaacagcagcatcgaccaTCCCATACGGGTCGATCCCGACCTTCTTCCCATTCTCGTACGCATACCCGATATCATACGCCCACAGGACACGAGTGACAGTCATTTGCATTGAATTCATGGC
>MSTRG.3842.1 JXNT01000003.1 2520984-2524580
AAAATAGCCTTATACGCAGAATCGTTCCATTGAAGATTCTGGGTGATCTGCAAAAACTCTTGTGCGTAAGAGCTGGCGGATCCCCTTTGACGGATTCGGAATATTCGGTTCGCAGCCATGCGCCGTGTATGCTCCTTCTGGATCTCAGCCATTTGTTGTTCAAAATTTGGGTCGGccatctccttttcctcggaGATTGACTTTGCGTCTTTCTGAGACTTCAACGAGATTGTTGGATTTTGGCCACTTGATGTGGTGATATGAATTGTTCAACCAAGCCCTGCTTTCAACATAGGTTGGGTTActagaaggaagaaaatatTCGTTTCAAAAGGGAATACCACGTTTTTGATGGTATAGCTTGAAATAACGATGATCTGATAGCTTCAAGATGTAGAGATACATTCTACCCCTTAGTTCTGAAGAAAACAAGCGAACAGAGGGGCAAAAGAGGGGGGCAGCATAGATTCCCGTGCCAAGTACCCCGCACTTACAGTTTTTTCCAATGACTCATTCGATAATGGATCCATTACAATATTAGTAACAATACAACAAGTAGTTAACTAGTTAAGGATTATTTGTAACCACATATGGATCAAGGTGGTTTCATATACGGGCCGAGAAACAATGCGTATGTGTCCATGGGGAATTCTGTTTTCGAAATCAATTGTAGCGCCATTTCTTCCCTGTTCCCCGATTGATTATTGGTTTGCATTTTGCCTCCACAAACCACCCACTTCTCGTTTAGAAGAGCGCAGTGGTTTTTAACTTCTGCTTGATCAGACACCTCGATTATCtatccatatccatgtcTTGGGAGTTGTAGCTGTTGGAGATGGAAATAATCAACGTTTTTGCCGGTGAAATTGAATTTGAGGAAGGCTGCGTCCTGTCCTGTCTAGAAGAGATCTGCTTTGACTACTCTGTCAAGTAACTTAAGAATACTGTAGTGTTGTCCCATCAAACGATATCCTTAGTGCCCCCTCCTTTCTCAGGCCAAATCCATTCATTTCAATCCAGAGATTCACTGTGGTCTTTGCTACCCTCACGTTCATGAAGCCAACGTCTTATCTCGCTAACGAACCGGCGAGCAGCACCAACCTTCACGCCCTGTTCAACAAAAAATTCTGGGTCTTGGTCTTTGTCGATCTGTTTGAGATCGAGACAGTCTTCTGATGCGATTACATAAGCGATCTAACCGAGCTCCTATCGCACTGTGTATATAGAGATTTCCGATATATTCATATAGGACAACCATGTCAATTTGCTCTATTCTATAGTTACCGTTGTGTTCTATAGAACACTGGTTCGCCTTCTACGACTCAGATCTATGTTCCCCTGAATTCCCACAACATCTTCTAACGCTACCTCGCCTGCTTTGGCGATTTGTTCCTTAAAAGTGACACGCCTCACACGGGATTTCTGCCAGGCGGTGTATTCTTCAACCGCAGTATCCAGTGGTCCAGAGATGTCGATAAAATCTGCAAGAATGGTGTTTGAAGACACAGGGTCGGTGCCCGTTAACGAATGTTGAGAAGAATGTGCCGGGAGCACATTAATGTTATTGATGACCGGAGGACACATTGATCCGTTCATTGGGTGGTGGGGGTTTTTCTTTGGTTTTTCAAGTCGCTGTTCCTCTTCTGCATAAAGCTGTTGACGAACATCTCCCGGAACATCATCGTGGGTCTCTATAGTTCCTCCTCTCTCAACGAATTTGACGAGGCTCTTCAAGTGATGGGTTCTAAGTTTATAATGCTTTTTCCCCACAGGATCTTGCCAGCAGTACTGTCCTTCATGTCGACATGGTGGACCAGGGCAACGCATTGTTTTATAAACATCCCGCCAAACTGAGGGTTGTCCGGAGGCGTGTTCTGCATCAATCCGACGATCTCGTTCAGTGAGCATACCTTTGGTAACTGATGCTGACCCTCTCTTGTCAACGTTCCTCGACAGAGATAGGTCGCTGTCCTCTATATAGTTAATAGAAATACGAAGTTTCAGTCTTTTGCCGGGCAAACGTAATAGGTTGCCCCACATCAAGAGCTGCTTTTCTTCGACGTTAGTGTTATCGAACGTTTTGTATTTTCAGCGTTTTCCTTTATTTGCCCCCAGTATGAACTGGGTTTTAGAACGAGGTCTTGTTCTGTATCCTTTTTCACGACCCGATTATTCAGCATCACCTTCCATTCAATGAGATAACGAATGCAGGTTGGCTGTTTATCGTTCGTCCTTCTACCTCCCCGGTCTTCCACTTCAAGGAAATCTAGTTGATCAGATGCATGTTGATGCAAGGGTGAAGAACGTTCCTCAGGCTCACGGTCGAACGAAAGACTAGATACAGATGGCGTCCAATCACGGTCGAAGTTACCAGGGGTGGGGCATACGATGGGGTTGATTCCCATGGATCGAGCTGTGGTGGTTGAGAGGCATGATCATCGTTAAAAGGACTGAACGTCATCCCCTCAAGGCAATAGAAGCCACTGAGGAACCTAGTATTAGAATCATCAAATGTTAGTCTGCAATTTACGGCTGCCCAAGAAGATTAGCAAAGGGGGGTTGCAGCTAACAGGCCCAATAACAGGGTGATCAAAGTCATAGATGAGATACAGTATTGAGCTGTTAAGACGGAGTATTGTTGACCACTGCCCTTCATAAACAGTTTAATTCCAAGTGTGAAGGAGACAAGGCAGCCATTGACAGATTGCCGGATACGACAGGCAACAGTTCCTCTTGTTTGATTAATTTGCACAGAACCTTCTAGATTTCCATGGATGGTCGGTACAAGTGCTATATACAGAGCATGTTATTTTTGTATATAATACTGGAATCGTAAAGTTCCGGGAATAGGGTTCTTCCATCATTTTGCCCATCATAGTTTAGCGTATCTTGGCATTAGGGTTTGGGAACAGTAAAGAGTATAAGGTGGTGACACCGTTTTCCGGAACCACTGTACGGCCTTGGAGCAGTCCCGGAGGCTAGAGGCTCGGGCTGAACATTAATATAAACAGCAATGGAACATCCCTCGGATCGGAGGGCCTTCTACCAAGTGGATCTGATGAACTGCTAATCCACCTCTGTGGACACAATGGACAAATATTGTTAAGTTCAGAGAACATACCACATAAACGAGTTCCCGTTAAGGATACTGAACCCGTTTGCGAGTAATACTTgtttattgttgttgttagcTAATGGGTGTATAACTGACCTTCGCCCAACAACACTGCCCTGAGTCTTGAAAGGTATAAACaatttattatttatttaatcaagtttattgtccataccgagccctagagctatgacagaccataattcatggactcgaggccagcagctattctacagtctcttgtccctataggttcctgaggcgctagcccccttctataatctctctgatccttttccttgccccaaaccgcctgtatgcaca
>MSTRG.10941.1 JXNT01000020.1 311076-311710
GTCAGAATTCTCCCTTAATTAATTAGATTGAGTAACACAACGCCGAAGCCATATTGACTATAACACACCCCGAAAACGGCCCCAACGACTCTTGACAACCGCGTGGTGAGCGATCTCTACAAGAAGATCACCTCGAAATCGGACAGGACGGCCGTTGATGGTCTTTGGAACAACATCCTGCACGAATACTTTCCCAGAGATGGGTACTCTATCGAGCCGCAGCTCCACCCATTCtcaaagagcaagaaaaaaaatgCAACTTCGTTGTGTCATCCTTCCAATGCACGGGGGTGAAGAAATTCATGGCCGTTGAGAATAATAAACGGGAGTTTGAGCATCAGCAAAGCACCTAGGATAAAGCCAATGTGCAAGTTTTGGATGAAATAAACTTGTCCGTATGGAATACCCGTCGTCAGTCATTCCAATACTGTGCGGTATCGTCAGTGTGGGCCGCCTCACCGAATTCTACAAACTACCCCCAAAGCAATACAAACTGTCTCCGATTGGCCAGGGCGGAAGATTCAAGTTCAAGAATGACTGCGAAATTATTACGAGAAAGCTCAAGTACCTCGCGAGGCAGAC
>MSTRG.126.1 JXNT01000001.1 312003-313008
CCACACGATGCCTCGCTATCTTGGCGATAGCTTCGCAGATGGTGATTGGTCGGGTCATCATAATCGACTAGTATCTGGCATCTTGATCGAACTCGTGCTCTGTTGTAGTTCCCAGAGGTTCTCACGTCGCTATCTATTTTGCCGACAACGCGCTTGGAATCCGATGCTGATAGTGGCAAAAGTCCGAGTGTAATAGCATCAACGATATCCTTCTTGACAATCGGCCAATCTGACCAGCTCAAGTCTGAGAAGAATACAGCCCCTCCTAACGTGTACCTTGGCCTTGCTGCTCCCCCTTCTGTCGACTGTCGGGCAGGGTTGATATATCTCCTCGTTCAAATCGCTATTAAATGCGGTATATCCGCGACCAGGATAATCAATACTTGTTTCTCACATTCCCAGATCTAAAGGAGTTTTCTTCCGGAGACGTTTTCTCAAAGCACCCAACCAAATCTGGGAATTGGAAGCATGAGGGCAGATTAAATGACAACATCGTCCTATCTGTGGCACAGAATGTTGATTTTTTGGGCGTTCAAGGAAcgtgttgagaggcatccggCTGTGAAATCCGCGACTGATTTGGGGATGGACGACCACGGGTGTTTGAGCTTAACCTGGAACGAGGTGGGGATGCGGATGGAATAATGAAGTTGACGAGGAAGTCTGGCCTGTGATACAGAAAGCAAGCCAAGGAGCAAGTATGAGCAGGTGCAGAGGGATATGATTGTTTTGGTGAGCCCGGAGAAGCCCCTCAGTTGGAAAGTTGGTGTGGGTTGTAGAAGCTGTATTATGGCTGTAATAATACTGTGATAGAGCCGTACCATAACGCAACTATATGACCAAGGCAGACTATTCCTAATTGAGACTACTTGTAGACCTAAGATACAAAGCAACCTGAGGGTATCGCATGCATG
>MSTRG.3622.1 JXNT01000003.1 1821192-1821486
gagaggagatttTTGGGGTAGGGGTTTAGGTTAGTGCgctgggcatattgtgctgtaaaaaatctcatccacctgccagTTACCCCATGGCTGCGGGGAGGCCTTGTGGCCCTTCCAGCAGTGATAGAAGTGATGGGCGGTCTTTGGGCGCCCACATGAGCACTCCAATTTGGCATCTTCATGCCCAAAGCACTCATGATACTGTGTGAAGTCTCCATGacctgaccaggcagcaaggGG
>MSTRG.8924.1 JXNT01000012.1 387904-389321
CAAGGACACTTGATGTAAAATAAAGGACACCATCCACATGCAATCTTCGACTTTCTGACGAATGACACCTCTGGCGGCCTTCCAAAAATAATTTGAGATTTTCATTTGGTTGGGGTTTGACAATCTGAGTATTGGTGAATGCAATGAATTCCCGTGATCGAACGCGAACAGCATTCCGCCATTCACGCTGtccttcgtcgtcgaagaaGCACTTGGGTAAAATCTTTCTGGTGAAGAACTAGAACGGCCAAGGCTTGTTGAAATGATATGTCTATCCCGTTTAGACGCTTCAACTTAGCTAAGGTTCATTGGATGATGCAAAAAAACTTGGACATCACTCCTCCAAACAATATTTGGTCTTCTCCACGCGCGCGCTAACGATGATTGCGGGCCCACCCGTCGATCATCCTGGGATGGTCCACGGTTTTATTTCTACATCGCTTTCTCGCAGGAATggcctcgttttcttctttggccACGGTTTTCCTTTCAGCTTACTATTTTGAGAGTTCCCTTTAGAATAACGCAAGAAAATCCACATCGCACGGTAGAATCTCTCATACGACAGACCATGGTTTTCCCTCATTCCACGGTTTTCCTTCTGGATTGAGAGGCTGTCGCGGGAATTACcacagtttttttttttaaccaCTAACCGGCCCCTTTCATAAATTACGAAAGGGGCCGGTTAGGCGCCTAACTTGCTACCCTGTCATGGGAAGGTCCAcgcttttccctttttttctgGGCGCCTAACTAGCTTCTCTATCATGGGAAGGTCCACGGTTTCTCCTCTCACTAGGCTGACATGAGTATATTGGCTTCTCGCGACGGACCACGGTTTTCCCTCTCCATTATAAGCCCTCAATTAGCTCCATTTTTCATGAGAAGGGCCACGGTTCACCCTCTTTGCTTTGCTTCCCAAATTAGCTACGCCTTTCTTGAGATTGACCATGGTTTACCTACGCTGCCATGGTAATCGTACTGTGCATTAAGTTCTGTAAAATCTCTCGTACGATGGGCCACGATTTTCCCTCTCACCATGCTGTTATGAGCAAGACTGCTTCTTCTGACGCCACTGGTCTTCTCATGACGGACCTCAGTTTCCCCTCTTGAGCCATGCTCTGTCTTTCTTGAGATAGGCCACATTTTGCCCCCCTTTAAAGCTATACCCAGTAGCCCTCTCAATGGAAAGATCACAGTTCACGCGCCCCACATGTTTCTTAGTCCGATCATGAAGCTGAGGTCCTATGCCTGAAAATATGTGGGAGAGCCAGTTCAATGCCAATTCAGGTCTGCAATTCTATAGTTTTGAAGACCATCTCTTTGGAC
>MSTRG.6532.1 JXNT01000007.1 4589-5311
ggctggcttaagcttggttggatcaggctggctagctACAGCAACTGCTTGAATTTGtcagttcttctgcttcttttttatgacctcctgccattcctgtcctctGGGTCTAGTGGAGAGCAGTGCTGCTAGAtctgcaaatgtgggttGCTGCTTTGATTTTTGGCTCATCACTTCCCTTGTCTTGGGGATCTTGTTGTTATCATGCTGGTTCATTTGACttgattgggcattggttgttggtgtatCCTGCTTCATTGGTCCAATTCGCTggatggtgtgctgggcctctgtgagctctgtacaaagcttgctgacttccagttccagctttgtgatcCGCTCTAGGTAGAGCCCTTCATGAATTTGCtgctctgctctccagttggacagctcttctgccaggtgtgcctgtacctgttccaggaccatctgatacatttcttgttgttgtgtctgggctgcttccaaggcccccaccaacacctgggcgtgtttgcttgcatctagcagggaagtttgATGCTTCGGTCTAccaatcaatgtcttttgtagaatctttcgttgtctgattccgcttctggcctcactggcccggctgggggccctgctggatcccccaggttgccagcgctcctggccttcattttcatccatgctcacactctccatgctgccatcattgagtacaggctgcat
>MSTRG.11795.2 JXNT01000029.1 66955-69137
agcaCTTGTTCTACGTGTGGTTACCATAGGCTTCAATATTACTCCTTTCGGCGTATACTAaactctccatcttctgtacgccatatagcctcgtgcagtcgattattccggactaaacgaggtctatacggagaggactagctgaAGGTAGAGATATATTGTCTAACAAATGCACGTGCCCGTAcacagctggttgagtgcttgactagctaaatgtgcgtacatgctggcctatataagaatctcctggcctcggtaatcgggccgactattatccgttgattctcatcagatatctctgtgggtcacgtgctcagtcacgtgcatagatcacgggctggcaccgtgacagtactcccctcctcaaggccgagctccgtcgaggccaggcccaggcttgtAGGGATAACGGCGATGGTAATTCGCTACAATCTCTTGACATGGTGTATGTTTAGTTGGGCCCGGCTCCGTTCAGAGTCCTGAGAATCCGGGGCTACGCGGGCCCTCTTTAGCTTCTATTTACCCAAAGACCTAAGTGCTTTGTCTGACCTATTTCCTCACTGTGTTTGGCTCCAAATTGCCCAAGGAGCCCGGACTGTATACATCTAGGTATATGTATTAGCTAGTTAGAAGATGGGTGTACATCCACGACGAGGTGTGTATTATCATACGGTGGCCTGGCTGGGCTATGATAATCAACtccccttttttttcccttttagCAACCCCAGTGCGAGGACTTCCATTTTCGGATATTGCATCGCACCCCTATCACCCCACACCAGCCCCACTTCTTGGTTCTAGAAAAATATTGGGGCTTAGGGCTCTTTAAAATATTGATCGTGCGGATTAGGTGGCTTGTGTGTGGTCAATAGTCGGGTGCTCTATAGATGGGTGCGATATTCTACGGCCACTCACACCCGGTGCGAAACCCTCCCCCCTTTCCCTACCCCGGTCCAAGCGCTAGCATCATCAATCTGACGGTCAATTATGGTTATATCTTTGTCACCTGTCAAATTAGCTAGATTAGGTTCAGGTGAAGTTCCAGTCCACTTCTGGGATCGATCTGGGTCCAAGGAACTTGCTCAAAGCTCCCATGACCAAGCCTCATATCAGGATTTAGTTTCGGAACCATGTGTAGGCTTCGTAGTCACATTAGATTTTCAACATTATTGTAATTCAAGGATAAAATTACCTTGGGCCACGAAGTTTCGAACAGGACATGGCCGGCCTTATTCTTGTCTTTCGAGTGACAAGGCTGAGTAGATGAAGATGTGGGTTACTGAATTATACAAAAAAAGTACGGCTGCAAGGCTAGCGGGGACCATGCTCCTATTCCAACAGGCTGCCCACAATTCTAAAAGTGCCTAACGTAACCAACTACCGAGCTGCGCGTCCCACCGAGCTGCGCGGCTCTGTATTCCATATAAAATAGCACTTTTTATAACCTCAATATTTCAACCACCAATAGATATAAATGTTTACTTATACAATAGGGGTATGTGTTatgggctaagcccgtagtgctaatgactagctatcacacaaaagatttcgttgaagaacaggagaacggatgtccggtcggacagctttatatacaaatgtacgccgtgcggggtaggtagcctggtaaccactccgatcatctctccgaataacatatcgtttattctacaggcgcagcctgtgacagtaTGAATACATAAGCTAGAATAAGGTATATTACTTACTAAAGATTTTGTAGCCTTTTGTAGTCATAGGCGCTCGAATATTGAAAATTACAAAAAAATACAGCGGTAATTTATATTACTTGGGAGAAATATTAATCTGAAGAAGCTTTCTACTCAGAATATATAATTTTAGTACCATAATACGCTATATTTGAATTTGAGGCTCTGTATATATTTTGCTGCTGAGATATTGAGGTTATAAAAAGTGCCATTTTATATGGAATACAGAGCCGCGCAGCTCGGTAGTTGCCTACTGACGAATAATCCCATAGCAATTTGACACCAATACGAAGC
>MSTRG.4186.1 JXNT01000004.1 268828-270011
ACCGCGCCGTTTGGCTCGCGACTACACCATGTATTTGTACTCGTTGGACTCTTTGAGAGGAGGAGATTCTACTTATTAAAGATTGACTTTGTTTATGCTGGTatactttctttctttctttctttcgGAGTCGCCGGGGTCTAAATGCCCAACAACCACGTAAGATACAAAGCATCGTATTTGCTCATGAGCATCAATTGCTCGGATTTAATAGCTGAACAATTGAATTGAGTTCCTAGGGTTGGTTACCCTTTGTTGGATATTCCATCGCGACTCCTTTTCCAGTCTAGTTATGTGTGGTCATATCGAATTGACATTGCGGTATTGAGTCGGCTTCATAGCACTCTGGCTATTGCTTCTCTCTCAGCAGGTGCAGAGCATTTCAATCGCTTCAGCATCGCTGCATGGGGTTACCATTGCATGAGCTATCATTGCACGAAGTGAATTCCATGTCCTGTCTAACGCACTAAGAGCTCTGCTAGTTGCGTCGCAATATATTCACACAGGACTCGCCTACTATAAGTCATGCTTAGAAGTTTTCACCATGACATTAAATCGTTTGTGGCCGGTCGACACTAATCCTATGCTGCATCCCAGTAGTCCACATCCACTTCCCTTATCCTTTACTTGAATTCTTCCGTCTGGCCTTTACTACTTGTATCCACGAAACACGACTACAAGTGACCATGTGTGTACATGTGCGCCAAATATGAAAAGTCCTATTAGGGCACAAGAGCGTTAGCGTAAGTCGACTAATTATATATTGTCTATTCTAGAACAATATAGCAGTGGCACTAGTGAagtagcactggttggcttCATTTACATAGCAGATAGTTACTGGGTAGCCGTGCGCAGGTAAGACATGAATATCCCGTATCCAGCAGTATGTATTTAGGGGAATCTCGGGTATCCAGCATAAATTCAACCCACGAGAGACTACTGTAGATATGTACCTCTTCTTGCCTACTATGTACGATTGTACCTTCTTAGCTTCACCATTCTCCCATTGATCTATCTCACAGAAAGCCCTGCATAGTACTAAAAGTGATGCTATTGCGGTCTCCTGACGCAACACCGCCTCACCTGACAGCCCTAAATATAGCAGAGCATCAGCACTAAACTCCAAAACG
>MSTRG.6519.1 JXNT01000006.1 1360276-1361887
CTTGGGAGAATGGGAAGTGTTTGAGTGACCTCTGGCAGACCTTGAATCAACCTGATCATATCTATATACAAAACAAATGCCAGGAAGCAGTTGTGATTATTCACCAGCTAAACATCTACCTGCTGTGACAGCCTGGTCACattggctggctatcacaTGAAGCggagttgtttgctttgttgatgattGCAACGTtaccttctttcttccttcctcatgtcgattattctcgtcgatagctacctaggtagaacccatgagttggatgttccattatcctagctgagcccgtgacacctgCAGGATTCCAGCAAAGAGAATGTGCTGTATGACAGGTGTACAGAAAAGGTCATAATATTAGACTTCAAACATTATGGAATGTGCACTGAGTGACATCTGCAAAACCTTGATGCACCTGAGCTTCTCACAATCTTTGGATGAAGTGGAATGTTACAAATCAGTGTGGCTAacttgtcttttcttcttcttcttcttcttcttcttcttcttcttcttcttcttcttcttcttcttcttctttttactTTTTCTGCTCTCAGTCATTCATTGAACTGAcatggaagaagaatattTCTTGCCTATCTATGTCCTTTATCCTTCCAGTTTGTGTGCGACGATCCTGATCGTTCAACACAACATTTGGAGTTCTTTAATTCTTGAGGACGATTGGAAGAGTGGACAGAAGGAGATGCAAAGCTAGAAATTCTGTCTCCTGTTGAATCAAATTGTAAATGGAGGAGATCTTCTGATGCCTGAAGTTGACCCGGACTTTCCCTATTGTCTCTTTTGTGCTTCTTTCTTGCCTATGCGTTTCCTATAGTTGCTATGTTCTTATGCGTTTTATTTCGTCGACGCGAACAGGGACGGCGTACATGGCGATCGATTACCAAGATCTCACTGGATGGGAAAAGTTGAGACTATCGCTGGAAGGAAGTCGTCGAGGGAGTTGCCAGGGCCGATCTGTTAGGTCTTTAAAGGGAAGAAGCTGTAAATTGGGACGATGGAACGGAGAATGTACCTAATGCCCTTCAGCCATTGTAACATCAGTCAAAAGTGGACTAAATTGCTTAATAAGAATCAACAAGTTTAATATCAT
>MSTRG.2119.4 JXNT01000002.1 534827-535999
CATATAGTTTCGTTATTCTTGATCTATATTCATCTAGCTTCCTTCTACTACCATCTATTCATTTGCTTACTGTCGACAGAGCATTCGATATAGTCTATTCTGTTCGATatatcttcttcttttgccatCTATTCTCGTCTACTACTTAGTTTATTCCATCTACTACCATCTATTTGCTCTATTTAGTCTATCTCAGGCTACTTCTATTCCGCTTTATCTTCTCGATCTCTTCTATTCAGTCCGTTTCCTCTAACGTCATTTACTCGGTCTATTCGTTACAACCTATGTACTCCATCTGTTCTATCTCTTTCAATTTATTCCAGGCGCCAGGGTAGCGCCTGAGCCAGCCCCGGGAGGGCTGCTGCCTACATACTAACAACaccacagcaacagcaggccCACGGTAGGGAGGCTGGGAACGATGACTGGTCCCACTGGCATGAAACACGGAGCACCTATCCAGGAGACTTGAAGCACCTCACTGCGTCGGGTCGGGTTGGATAGGGGCGTGTGTGTGCTTTGAGCTCCCCTCGAGCGTCCTGTCTGCATGTCAGTACGACCAGTCTTCGTCACCGGCCGACTGACCAGGACTTGAAGGACGATACCGTCTTCATAGGTGGTCCTGGTTGGGTGGCAGGGTACGGCCTGGGATATCGTTTGATATCGTTTACTGTTTATCGTGCATGGTAGTGGTGGATGGTGGTTTGAGGGGAAGTGAAGAAGAACTGTTCTTTGCGTGTGGACTTGGATCTACTTAGACAAGTCGATACAGTCAAATAACATTCTCATTATCATTCAACTAAATCATACACAGTACAAGCAAATCAGTAACGTAGTAGGCATCTAAGTACAAAAATAAGCTTGCTTCCAGTACACAGCATGCTGCGAACTGGTACATCGTAGCTAGACTTGAAAAGTATTCGCATATGACACAGAGTACAAAATACAATACTAGCAAATCAGCAAACCACAAATATCACGCTATCAGATGTGAGTGATTCAATCTCAGTCGTGCAGTTGCAACGTC
>MSTRG.521.1 JXNT01000001.1 1585071-1585656
GGATCGCTTGATTTCCTCAGCCCCAGAAAACAAACCTTCACTAAAATGGCTAATTACAAGCTGTCGGTTCGATATGAGAATAAGAAAGCGTATGATACGTACTCGAAGGTTCTTCTGCATATAGTCAATCTTAGGTTTATTTCAAGGTTGCGCAGGCAGTAGGGCCTTTTACTGCTAATGACGAACAACCGCCGGTTGAAACTACGACTCTCAGAGCAATAAACGCGATCTCATTGGGTGAACTGCGGAGTGTAGATCTGGGACCCGGGCTGTTGACTGAGATTCATGTgcagaaggaagaagacagTTGATTTCGACGTTGTCAAATAATAGGGGGCCATCAATCAAGCCTCACTCTTAAACTCCTCATCCAATTTCCTATACACCCCAGACCTCCTGTACACAAACCCACCCTCCAAATACC
>MSTRG.7165.2 JXNT01000008.1 29464-30649
GGTGGATCTCTCTCAGGATTTAACTGCCCTGCTTGACATCCATTTTCAAGGGTCAGTGAGCAAGGAATCGCGAATAGCGATTCAATTGATACTTTCATATTATTGATGTGTGGTGTTCACCACACAACCATTGGTGATGTGTGCATTACATATGCATATGAATCAGGTGGGGGGATATAGCTCCAATGCAATCCCCCTCTTGCCTCCAGTAGCCTCTTTTATGCAGTCCTGTGTGGATTCAGCCCAGAAAATTCTCCGTGTTCTCCAAATATAAGGTGAAGAGTGCTATTGGGTTGTCGTACGATCCCGTACGATCCCTCAGGATATGACTTGGCACTACGGCCTGCGTGGAATGCAAGGGGGAGTTATGGACGAACCATATAAACATCCAACCATCCCCTTATTCTGCTTTGACTCCCTGCATTATCAACTCTTACATCACTATGGTTTGTTAATTTCTTCTGCTAACTGTCGCTTTGCAACCAGCTATTGAAAGCATTATGCGAGTTGTTATTTCCTATTATATACAGGAAGTATCTCTAGGTGATAACGACACGATAGTGTTGTAGCTTTCTATTCCAGTCTGTTTGAACAAGTGATTATGAAGCATCCCAAGTGCTTCTTGGAAGACAATAGCTGAGTATTGATTAGGTTGATTTAAAATGATCCCTTCGATTCGTGTGACAATGAGGCATTGCTTTTTGTGACGGCTGAGCGCAGCGCCTTTATCgacaaacaacatcaacatggcaaacgacgccatgcaagcaattaagacaaacggATGCTTAGTGATGCCGCACAACTCCTGAAAATTTCTTCATGTAGATAggcctttctccttctttccttttcttctccagattcgatattctcgtcgatggctacactagtttagataggactCTCATTTCGTTAGtttctactagtccgagcccgtgacagacACTGTAATAGATGTATTTAGTGATGATAGTACAATGGACATAAAGAATCTGTACTTACTAGGATACCTGATTGAATACCACGTGCGATATGG
>MSTRG.3688.1 JXNT01000003.1 2041349-2041673
CTTGATTTTTCGAGAAGGCTGACAGCTGATACTGCAGAGTACTGTAGATAAACAGATATGGACAGAGATACCATGTACAGGATTGAATATCGACTGTGTATGGAGTACTATGCATTATGAGAGATTAATGCTCCGATGCATCGGAGAACTGTGGAGGTTAGACGAtgcctttttatttttgtaGTTAGTACTACTACTAGTACTAGTATGACAGTCGCTCAGAACACAATGGCTGCAGCTGTATGTACTCCATGGAACAAAAGGACG
>MSTRG.7650.1 JXNT01000008.1 1056911-1057834
catatagctagtcaagcactcataagcactcgatcagctacgtacgcgcacgtacgttcgttaggcaatatacctctttcgtcaagctagtcctctccatatagacctcgtttagtccggaataatcgactcccgattcccctctgagctacgatccgagagaccccgcttcaaacAACTCCGTCTCACGTGAtggccagccaacgtgaccaggccgtcacaaagTCTATCTAGATGATGAAGGGGTTTTGTAGGCATTGTGCAACAGGGCTCATACCCCCTTTTGTCTTGGTTGCTCATATAGCATCGTTTGGCGTGTTAGCGCCGTTTGTCTATTAGAATCAGGCCCTATGATCCGGCACCTGTCCTACATCCAGGGCTTGAATTTGACAGTTTGACTTAAAGCTCTGGATGAATCGAATGAACCCTTTCTTATTCACTATCTACAATTTATCGCCCTAAACCATTACCCATGTGAGAAACAGACTTCCATAGGGTGCAGTCAGGTTTTCATGTTTTGGCCTCCTCCTTTCtatttttaaaaaaaaataccaATGGGAGTATTTGCCATGTGCTGGACAAAAGCCTTGATCTGCTGAATGGCATTATCCAAATGTTCAAAATTGTAGATTTGCGACTTCCAAACTCTCAGGGCAGAACCATCAAAGTATGCTTGAAGAATCCTTCCTTTGAGATTTCCCATGAAAGAGAAGACAAGGACCTAAATTGTTTTGTAAAAGTCagatggaaagaaaataatTGGAAGGGACTGAGTTCTTACTGGAATGTATACATGCCCCTCTGAGTACAAGGTCTGcattgtcacggaacatgaacactcgctagctgtatagcatgtttggtta
>MSTRG.7252.1 JXNT01000008.1 215598-216095
CCTGAAGTGATctcgaatctggagagaggaaaaggagaagaagaagccatagaggcaagacaaaggaaaactATCTATTCATCCGTTTGCAGGCATTGGTGTCAGTATTGGCCATCACATATATGTAATACTTCACGATATTTTCATAAATAAAGACCAAAGAAAGCTTCCAGAATCCAGCAACAAAAGAGAAGGCCATTACACAATCCACATTGCGTTCGTGATGAATCTAGACTGTCCTACCAAACGTCCACTGCCTTACAAAGAATCCGAGGAATATGGCAGTATGCGTTAGTTTGCAGCAGAAGGATACCAGCTATATAGTTCTAAATACGGGATTTGGCTCACCAGATACTTACAACTAAATCTTATGGAAGCAGCAAGATAGGATACGAACAGGCAAAATACACACCACTGGCGCAAATTAGAGACACTCATG
>MSTRG.9053.1 JXNT01000013.1 1-477
CCCCGGAGGGCTTCTCTGAGCACCCGTTCAAGgcaagagagggaggagtcaaCCCGGTTTGAGACCATGTGTTGATTTCGGGGTCTGTGTTGGCTTGGCcaccaggcctctgctccatagcataggactgagatgacacaggcaACTGTAGCCTGCCGCACggctgtctgcttggcttttgcagccagagttttgcagtgtttgctaaagctcagcctccggtcaaaccagatgtGTCATGGTGCCAGCCCGTTATGTGCACGTGAccacacgtgacccacacgagatatctatccgtgcctgatgccgatcctgttgcagctcttcgagctgcgtcttgtctatgaacctgtagatagcttgacctgtagcttatcctgttcgtcaattcctaatatatatctgtacctgaccctgcaccctgac
>MSTRG.10484.1 JXNT01000018.1 247879-253132
gccagcccgttATGTGCACGTGAccacacgtgacccacacgagatatctgatgagaatcgatggataaatagtcggcccgagtggcgaggtcagtagattcttatatatataggccagcgtgtgcgcacatcaGCATCACATACACAGCTTTACACACGACTGACGGACTggacggcttgatggctcctgtCACCCGGCATTCGG
>MSTRG.10627.3 JXNT01000019.1 93961-94597
GTAGTCTTAGTGTTTTTGCTTACATTTCGTGAAATCATCGTGGCGGCATGAGCCTAACTTAGGACAGCCACCTCCAGTTTTATATGACATAGATGACATTTATCAAGATGTTTCAAAATCCCTAGTACACTACGATTTGGAATTTTACACGGTATACAGATACTACCATGccttttgctcttctcaGATATCAAATTAAACCACGCCCCCTCCGGCAGATCAACTTGCTCTCAAAAGCTTGTTATCATGAACTGCAAAAGGGTGAAAGTGAGTTGAAATTCAAACTAATTTACACTGCTATCATCTGTTGACAACCGACTTTGATTGCTTCATCCAACCCTCATACCCCGATACCTCTGAACCGCCCATTTTGATCCTAGACAAGAAAACGGGCGTAATGAAATGGGACGAAGACAATGCTACATTGAGTGAAGCCTCGGCTGACCGGGAGTTCAGCAACCAACAGAGGATCTGGGTAAAAGAGAGGATCTCTGAATttgagaagaacaaggagcCAGAATTGGATGAAGTGTAACTAAATTGTTTTTGAGGTCGTATAAGTGCTCAGAAAATTGTATTTCA
>MSTRG.7353.2 JXNT01000008.1 413648-414804
TAGAAGACAACTTGGCGGGCAACAGATTGGCACCCTCTCTGCCAAATTGCCATCTTTCATCACGCCTGGAAACACCTGCAGCCCGCAAAATATGCCATCGATTGCTTTTGATTTTTATACATCCTCTGATACATGGAATTGGTCGCATGCACATTTGTACGGGTGCGCAGATGGCAATATAGTTAATATATGCCATGATATAGATGGCTCAGCATCTTCTTTTGTCTCCATTGTGTCAGGCACTTTTTCAAATTGGGCATGATCACGATGTCCCATCGACAAACAGCTCAAGAGCCGGTGTTGAAGGCATCACTTGGCTTGTTCAAACATATAGTTGTGAGTGCCCTTTCGGTAGAGACATGGTCTGTTATCAGGCCCTGTTTTAAACGCATAACCCACTTCATTTGTTGGCCTCACTGTTTCCCATTCTGGAAACACACGAGAATCTCCGAGCATATTTTCCCACTATGGTAACGAAGCCATCATGTTTTCTTTGCGCCCTTCATATAAGCCTTTCATCCACGCTTTCACCATGCGTTATGGGGAATTTCGCCCCTGGTGCCCATATATTAATGTCGAGAGACCAAGACAAAGCCCACTGTGCTGTGCCCAGCAAAGTCCTTATCTGCCTTGCTGTTATTTGCCGTCTGTCCCGAAAATACACAGGCTCGGGTTCGCACAACTGGCCCCGGCGAGCCTCTAATGCCATCGTATGGCGGACCTGATATCTTTGTGGAAACATGTCCATCTCATGTCTCAGTAATGGTTTTTGAGCACACCCACTCGCGCGTTCGTTACAGGCCATTGAAATCTGGGCCTTATTTATTCAATTGGCCTTATTGGTTCAATTAAAAGACGTCTCCCTTTTCTTAGTCTGAAATCAAGTTAGCCATGACTCTTGTGGGATGTGTTGGTATTCACTCTTACTCGTAAAGGAGATTGTCGTCTAAGATTCGTATTGTCTGTAAAACATAACAATTGCAATGGACAGCTAAG
>MSTRG.495.1 JXNT01000001.1 1486261-1487019
ATCCACCAAAAGCTCCTCGATTACATACATGGCCCTATTGAGAAATTCGTTGTTCCAATAGATTTCTTTCTTGAGAAacatttatttattttctgTTCCTGGAGGCTACTACTCCACATGTCTCCATTCCTTTACCTATAGTTTGTACCGTTTGGTTCTCGACCATAATAAGCCAGTGACAACCATCCACCCATCTACTGGGGCCATATTGTTTCGCTGCTACTGGGTAAACTGCTGCAGACTACAGCAAACACTACCACTACTGCATAACAATGCTCCTATCAAATCTCGACCAGTCAAACGGAGGATATGAGCCACCGCAGCATGAGATGAGAGGAAGGCAGGGGTCAGCAGTGGATATCTGTTATCATGGCTCTCAAACTCAACCTCTTGGTGTTTAGACTCGATGTAATCATAGCCAAAGCTATACCCACCAAGGATTTTGATTTTATGTCACAGGCTGTGCCTGTCGCATAAAAGCGGTATGTTTAGTGGGAGGGACGACAGATGGATTACTGATAGGATATCTACCCTGCACGACGTACATATGTATATAGAGccgtccgatcggacattcgtcctttctttcttcaacgaaatctcttgtgctTTAGCTAGCTATTAGCACTGCGGGCTTGGCCCTTAACATTTTATATCGATCAGGGGTGTTTGTCG
>MSTRG.3144.1 JXNT01000003.1 268813-269964
ACTGTGTACGTAGTAGACAGgatggtacagagtacgagtGCAGATGACGGCGGAGGAGTGTATAAAGGGACAAGAGGATTGGATACATCACCTGCAACCATCCCCGTTCCGCATGGCCAATCGCACACCATGCCAACTGATAACTGATCCAACAAGTGATATATGCTCCCTGGCAAGGCAAATCGAATAAACCCAGAAAAACCGAAGATCCCCCTTGCATTGATCTGTCAGAATGAGAGATCTGTACAGATGCTGtgcctgtacggagtacagtacaATCCTTTTAAAATCCAGTACTGGAGAAGTCTAACTGGCATGCATGAACTACCGGTGGATTCGTCATTTTATCGTACCTTTTAAGTTCTCGGGCTATGTGACCCTACGGTGTACTGTCGACTCTACTCGGACGGAGAAGTCTGCTCTTCTGAAACTCGACATATGACATGAAGCAATTATTGAAAATAGCATTCCCCAGGAGGGTCATTATTCAATATTCCTCACCGCACCTGCCAGCGGTAGCTTTATTGCTGTTTATCAGTGCTGTCTCCGTCTAGACGGAGGTCTACTCCTACGCAGGACATATGACAGATGATAATTTAGAATTGGAATTAACCTGATAATACACAATCTAGGGAAGAAAGACGTGCGCCCGTAACACCATGAGAGAATGCATGCAACCAGTcgctgaaaaaaaaaaaaaaaaaaggagaattTTAACAAGAGAACCaacccatatccatatccaacgCCAGTGCCAATAGACAAATAAGAGAAATTATAAGGGTATCGAACATGAGCCAAACCGAGAACAAAAACAAGGAACCATACTccgagaagagaaaaagaaaacaagggaTGGTAACGAGGTCAAGCCCACCGCCATCCCGATCCAGACTCCTCACTAATAACACTCGACAAAAGACTCCCCTGATCAGACcgcgaagacgacgacgaggagaacgATGAAGAGAATAACCCCCGCTTACCACCCGGTCGCTGAGTAGTCTGGCCGTGACTCGCCTGGTTCTGGCGCTCCCTCATGAGCAGCGCGACAGC
>MSTRG.8689.2 JXNT01000011.1 610970-613597
CTGTAATCCGTGGATCGGACCCTTCGGCATGAATGGTTCAATTATTAATGTCATCTCCGGACATAGGACCAAAGTCTTCCGTTCCGAGTTTATCCCATGTTAGGGTCCGAGAACCGAGGAAGTCACCCGCTAGGAAGTACACGGAATATTATTGAGAAATGTACTCGTGATGGACAGTATCAGTGTATCAGTGGTTGTCTGTATTTGTCTGTACTCAATCTCAGATTGTATCTACTTGTGTATATTATTGTGCATAATATTCCGTATACCAAGCACACACTGAACATCGAATGTGCTATGCTAAGAATGCCCAAGACCATGTAGGGCACAGAAGTGGACCTGTCAATAGGTTAATAACTTTAATGACTCTACCTGACTCgtttttctctcttcagCCATTGGCCGTCTACTCGTACTCGAATAGTTAATTCCGGATTCCGGACATTAACAATTGAGTCATTCAAGTCCCTCCGTTTTATTCAGCGATAATctcgagaaaaaaaaaatctgcATGCCATACAGAAAATCGGCACATCGGCATACATACTTGCACGTAGCCTAGTTAGTCCTCAACGCTAATGTGCAAATTCTTCAGCAGTGGGGAAGTTGATCTTACTCCCGTATTacagtacatacaagtacagagtacaagtacaaggaaTCAAAAGTACTTCCTCACCGCCAAACACTAAGCTTATCGTTATCATATCATATCAAATCACATCGATCGATAAGCCCCACATGATCCGATCTCTGCCCATTAATCGTTCAAGCACTGGCAGGGCGAAAACAAGTCAGGTCGACAAGTTAAAATGCCACATTTGTCGGTGTCCAGAACGGATATGCGTTGTTCTAGACTTGACATGCGGTGGCCGTCTGCGTGTCGTGTTTCCCGGGAATACATAATGTGCACTGACACGTACAGAGGCCAGTTATGGGCGGTGTGCTTTGGGCTACAGAGATCTTCGCAAGTCAGTCACATGTGGGGGTTTCGCTGTTTGTTCGTggtgggagtgggaggaaAGGGACAACGCAGTGCGGGGTGGACAAAGGGAAATACGGGGTTTTGATGGTGAAACAGAATGGGATAATGGAATTTATTGATTTGTTTCGTTTACTTTGGGGTGTAGCCCTACTTGGTTACTTGTTTCTGTATATCCAGGATCGATAACAATAACCATGATATGAGATCTCGTCAACATGATTTAACACCAACAACGTACCTACGTCAAGCAAAAATAAACCCCAGAATAACAAGACTGAACAGTCCTGTTTCGCAAAACTCTAATTTAGCTACTGTCATCGACCTCCTTCGTCCGCAAGCCCCGGGTACCCTCTCCCTTATCCCTAGGAATTCGGAATCCAGGGTTTCAACGGGATATCGTACATCCGCGGCTAGCGGCTATTGACCACAGGCCCCTACAGAACCCGCTGTATATCCAAACCCATCACCCAAGGCGTAGCAACCCCATCTCCTCGTCCATGGAACCAACCGGGGCAACCAACACCTCCATCCCTACAGTCCCCGACACCCGAATCCAAGACGCCGTCTATGGCCCCAGAAAACCGCACGTTATCCAACGATTATCCCGATCTGTGACCATTTGCTGGGTCCGGAGTGCAGCGGGTTATGGAGAAAAGCACGGGCTTTGTCGGTGGCATGTGGACGGCGATCAGCAGTGTTATTCGGCAGGTTCGGTAGACGGGAGACTCGACGACGAATTCGGGAATAGGCTTTTGATATAGGTTTGGTTAAGGTTACGGCAGTACGGGACCGAGGGTGCGCCGAAAATAAGGCGATCCGCTACATCCGTGTTCAGAGTTACAGGAAGAAACCGGGAAGTGTATAGAGATGAGTCAATTTTTATTGAGGCAATAGTCAATATACTGTATATCCAAGTCCAGACCATATGCAAAGCGCTAAATAACTAGGGTATCACGATCAAATGCACAACCATGCAAATCATAAATCATCAAACCAAATGCAAAACGCGTATATAGTGAATGGGAAGCTCAGTAAGCTTCGATAATCGCACCCTGCGACTGGGACGCAGCGTAGTATCTCTGATCGAACAGACCTGCTTGGTCTGCGTCTAGTGGAATGGTAGTCGACTGCGGTTGCTTTTCGTGATCCGCGAATGTGTCGAGTgtttgttgaggaggagagggaggcaTGGTATCGTCTTCAGACTCCTCGTCTGAGTCTGAGGAGAGATCAGGCGGTGGTGATTGCCGCGATGGCGATTGCCGCGATGGCGACCGCGTCAATTTGAGGTGTTCCAGATCCTCCGCGTCATCGTATTCGAATTCAGATTCAGAGTCGGAGTATCCGTCGTCATAGTCCCCAGGGACTTCGCGTTCAGTCACGAAAGGCACGGGTGATTGAGTAGGTCGCCGGATGGGTGTGGTAACAGCGAAGCGCTCCTCCGCgaaatcatcctcatcaaagtcGGAGTCATCACTGAGATCCGAGTCCGCGTCCGACAGATCCTCCGGATCCCAATCATCTTCTGGATCCTCCACGATAGTGTCCGCCCATTGAATGTGTC
>MSTRG.3537.4 JXNT01000003.1 1523793-1524862
ATTGGATCGGCGGTGAGGTCACGTGTGCATCGGCGCCGTTTTGTCTCCGTGCGTTGTCGCGTGCCTCTCCTTCACGTTCCTATTCTAACAACTAGGTAAGTTGACGCCCTACGCCATGTATTTTCTACAGAGATGGTAGCCAACGGCTGACTCGTTGCAGATCCGAGAGTGATCTTATTGTGACTCCCAATGATGATACTCCAGTACACCATAGAGCACTCTCATGACACCTTGGGATAAACCAGAAAGCTGGATTATTCCAGCGCGTGGACTTCATCCCTTGAGAACATGTTCATGTTCCTAGTGGAAGAAGACGCGTGCTTATGTGTGGGTGATTGAGACGAACAGAGATCTAAGGGACTGGCAATACTATCGACTCTTTCGGGTGTTGTTTTGCTCGCATACTTTCATTCCCTGGATGACTACGTTACCTATAATGTAGAAGGTAATGTTGTCATTTTCACATGAGACTAACATATAAAGCATACACTCGAGGCCAATAATGCTCCGTCTGTAACCACATGGTAACGGCGTTGAGCAGGTCAGTGAAGAGTGAAAAGGGTCTATTGGTTTCAGTGAATGTTACTCCGTTCTTCTGAGTCTGATGGATTAATGTGTCCCTGGGCTATTCAGAACGATTGGTCAGCCCTTTCTTTAGCTAGATGCCCAGTGATGAGTGTTTAAACACATAAGCCAAAATTGTACGATATCCGGTGAAACATACATTTACCTGGAAATCAATGAGAACCTGAGAGCTAATCTGAGGGCCACTGTTTCTATAATTCCTGTTGGACGCATACACATGTTATTCCCAGTTTGTGTAATTCAGTCCGAGATATTAGTACTCTCTTCACGAGAGAGCCAATAAACAAATAAGCAAACGAGCGTACACTAAACGAC
>MSTRG.5736.1 JXNT01000005.1 1862065-1863035
GTTAAAGAGTCGACAGTTGCGATGCGAGTCGATTCGAGACCATACCTCGAGTCTCACCGCCTTGTTCTGCCTCGTTTACCCCAGCTTATGTGGGCGGTGATGGAACTGAACCAATCATAGTGATGAAAGGACCAAGCCGATCTTATATTTCCCTTTGCATTGATTTCTCTTCGTTTCCTCCCAATTGAACATACTCTCGACGTTCAGCTCACTTGAAATGAATTGTCGACCATCAAACTATGTGGCATTTGATGCCCGAGTCACCGCGTATGGTACTTCAGTGGGTCACACGGTGACCGCGGCTAGCCGAAGCAGTTGATCCCCATAGAATGGTACCTGGGTAGACGTGTGTAACATCTTGTATGCAAGTCCGAGATTGGAAACTGTAGTCAGGAGGCCAACTGCTGTTCGATGAAGCTGAAGATTCGTATGGGCATAGTCTTTTGACCAAATGCAACCGGAGACCTACTGGTCCAAACTATTCCAGACTTTGTTCAAGATCGTTAGTTTCGGATACTCACGCCATTTGGGCCCAAACAAATGACAGACATGTTCGGGCATTATACCTATATCACTCAGTATGCTTGATGCAGGAAGAGGCGACCAATTGAATGATCGGATTTAGCAATCTTATTCATGCATGCAGTTGCAGTCGAACTGAATGCGGCACGCGGCTAGCCACCTCGCAGCTTTCTCCGGAGTGCTGCAGGGCGTTGAGGTGTTGCAAAGGCGATTGTTCTTGTCTCCAACGCCACTGATTGTCGGGCTGAGAAATGGTACAAGATACGCATCCCCGGCatgtatatatatccccTCAGATTGCTTATCAGAAATATGTGATAGTGGGGTCATGAATGAGATATGACAATCGGTTCATAGATAATAAGAAAAAGATCAAATTGCAAAGAGAG
>MSTRG.9905.1 JXNT01000016.1 105-691
GTAGACGACAATGTCTAGTCGCGCGTCGTTGTTGAGGCAGTGTTGGAGTTGAGGTGCGTTTCCGGTGGATGCGGCGTTCTCGGCTTCCAGTTGCATAGGGAGCTCTGAAGGAGATGACGTTGTAGTTGAAAAGTGAGACATTATATGTAGGTTATAGAGCTCAGGAACATTCAACATCCAAGAATTGTTGACATTGACATTGACTTTGGCCCCATTCGACCACGTCTCAGCCTTGTTGACCTCATGATTTACCACCCGGTGTTTCATAACCGTGAGTAACTTgtgaagaaagaagccctCAGATTCGAAAAACTCCATTTAATGCGGTCAGTCGTGTCTTCGTCTCCATGTGCCAATATCAGTACAGTAACCACCCAGTTTGGTTTATAAGGATTAGATACAAGTACATCGATACCCCACTATGATTATGTACAACACTTCCTATAGTGCTTGCTCCTGCGGCGGGACATTATTCGCAGACATCTCCGCAACCTCCGACATGCCC
>MSTRG.10382.2 JXNT01000018.1 6746-7320
CCACTCTGCAGCTCCCACATCCAGTCAATCATCCACAAATATGCTCTCCTAGTGATAATTGATTGCAGCAGCAAAGTCACGACTGAGCTGAATACTCAGGTCAGCATGGACTTGAATTTCCTTGTCATATAATGACGTGAAAGTCCTTTCCCTACTATTCACCGGTATACCCAGCCCCCAGCGCTGCGCACCGAGTGGAAAGACGATCCACCAAGTTTGGCTGCTCAGTGGAGAGCCTTACACGCAGGTAATGATGAGCGTGAAATGACCCAAGAACAGAGAAGACGAAGCGAAAAGAAATTTACATGCCTGGAGAAAATCGGGCACGTGAAAACGTTCCTTTTTCGCCCCATTCCTGAGGAAAGAACAATAAGGAGTTGGTGGTTTCTACTAAACAAGAAGGGGGAACGGCGTGGGAGTTTATAAAGGCCTAGTTTCTGGAATGAGGGTTGATTAATGTATTCTAACAGCCATCATTATTTGATACGGTAATAAAAGTCTACGACGCCCGTCCACCTGGC
>MSTRG.4809.1 JXNT01000004.1 1792319-1792837
GATTAATTGGGATGCCCCCGGTGTTTTTTCCCACTTCAAACAAACGCTTCAGAAACCACTTTGCTCACAACTACTATTTTTCTGGATCCTGACTGCGTCTTCTGCGTCATGGAGCATGTTGTTGAAACACTCAATGACCCTTTTATGCGCAGCAATTTCCTCTTTATCCTTTTCGAGAATGCGCTCCAAATGCGTTTTTCTGTCCGCCGTATTGGGATTATGATCCCGAGATTCTTCCTTTGGACCATGATCACCATGGCCCTGGTCCTCAAcagcatcttcatcaagcTTCATTGCAGTTTCCTCTGTTGTCCCATTTGCAGGACTTGTCGGGGCATTCATCAGGCGCATGTATATGCATCTCTGGTTGCTGTTCCGTGTTGCCACCCGTTTCGTGCC
>MSTRG.5511.4 JXNT01000005.1 1243427-1244412
GTTCTTCCAACCATCTGCTAATTCAGATATTCAAACAAGGTAGAGGGAAAATATGCAGTAAAAATGGCGATCCAAACCGTGATTTGTGGTGTCCTTCTAGCCGTCCTTGGCCACGCCTTCTATCACCTAGCGGTAGTACGTTATGGGGATTACCAGGCAAGTTGTCTTAATGAACCCGACCGAAGAAAAGACTCAACTGACTGCAAATAGAGAGACAGCAAATTAGGACGTCAAAACGGCTGTGAGCTCCCTCCAGAGCTGCCTAAAAAATGGCCTCTGGGTATCGATCGAATAAAAGAATTGTGGACATCCAACGCAGAGGGCCGACTTCTTGCATTCTTGTGCTCGGTAGCAAATGATTACGAACCCGGAAATAGCCTTTGTCAATATTTGCTATTTGGACCACGAGCTTTCCATGTTTTACGTCCAGAGAATGTGGAAGCagtaacgtaatccacaagcgagccggccacacaagcgagccggccgcCTACTCCCATCTATGGTATTTCAATGCATTTAGATCAACCAAAACGCCATTATATTAAGATAACTACCTAATTAGGTCTAACTGGGCATGCATTTCTCTTAtgtccttcatttccacaggctCCGCATTTTGGTAAAGCTCTCATACGCGGCTGTaaaggtggtgaaggccttcttGGCTGAGGGGGGGGAGGCTCTTCAattgctggttctggctgCATAACTAGCTCATGAGCTTCCAAAactgaaaggccttcttcttgaggtaTTTGCTTATTAGACCGAaaaagCGGCTGATTGCATCGTGATTTGACAGGCTTTAAGAACCTGATTTATTGCAGAATTAAGCGGACTTGGTGGGCTCTTTGATCTTGTATGAAGCAAAGCTTTAattgatgaagcttgctTTTGTAATTGCATGTAGTTtgaaggcgtttt
>MSTRG.5312.1 JXNT01000005.1 724005-809760
gatgatgagaatcggcggataaatagttggcccgattaccgaggccaggagattcttatataggccagcgtgtgcgcacatatagctagataagcactcataagcactcaaccagctgcgtacgcgcacgtacgttcgttagacaatatacctcttcgttaaactagtcctctccatagacctcgtttagtccggaataatcgactcccgaattcccctttgagctacgatccgagagaccccgcttcattggttatgagcccgggtttgtccatacagtcgtcttaacaaacgctttggcaccccgggggttctatattcgcttaacatcgagtatagaccgatcgatacgattccgactacgagtctcacccttgattaactccctacatgattaccggccaataatctgctcagcggagcctattgggttgtgagagaagtcataatggcagagactagcagcaagggcaaggaggagcctgaggaaaggaagcctgtgaaggagaatggtatcaagatatatcagttctcaatagataggctgaataagcactcataagcactcaaccagctgcgtacgcgcacgtacgttcgttagacaatatacctcttcgttaaactagtcctctccatagacctcgtttagtccggaataatcgactcc
>MSTRG.4393.1 JXNT01000004.1 766631-766952
CCTTGCGCAAATAGTACAACCCAGCATGACAGCATCGATATCTGCGTATTGGGGATGTTTCCCCAGAACCCTAACAAGGGCCATTGACACCCAAGTCCAGTATCTCCGTCCGGTTTCTTGATTTCTTGTAAGGATGGAGGTATATGGGTCTTTTGATACAAGTCCGCTCCGACCCGGACGACAATACTCAGTACTTGTTCTTGGTCACTTTTGTCTCCGGGCTGTTAGAAGTCAATCAAATCGCAATGGC
>MSTRG.3881.5 JXNT01000003.1 2638581-2639484
AGAAAAATGAGTTCTAAAGAATAAACTTATTCCGAGACATTTTTGGCGCATAACCAAGATAAAGAAATGCCCAGCCGTCAATACGAACTTCCTATGTAGGTACCCCCTCTTATATTACAGAGTATGTTGAGTCTCTTTAATATTCCCTGGAAAATTTCTCGACTATCCTGAAATCACTATCCCACGCCGATAATTATACCCGCGACCAACATCCCCTTCAATATACCGCAAAACGACTAGGGACAACGACATAAATGCTCACCTGGCTCAAAAACCTCATCACCCGCCCCAATCCCGAAACCCTCGAAGCCCAAAACCAGCGCAAAAAACAACGCCGCGCGAGTCGAAATCACAGCCGGCGGGTGCGCGCCCGCGAACGAGAACTCCGGCGGCAGGCTCAGGGCAGTAGGCTAAATGCCCCGTTCCATTTGAGAAAGGGGGGAGCGGGaatgccgccgccgccgggttgttgaggagagcccagagggGGAGAAGTTTTACTGGGACTTTGATGATATCGGGGTGGACGGAGCTACGATACCCTGCGATACCTTGCGAAATGGGGTATTGATTATGTGCCACTGTAGTTAAAAGCTTCTCCGGGATTTTTGCCGGAATAATTCCAACATGGTTTACGAGATTAGATCTGTCTGTGGGTCGTTGTTCATGATCCACGATGATCAGTTTGATATGCGCCAAAGCACGGAAACTCCTTGATGTTTTCATCGGCTTCAGGCAtctacagtactccgtaataTACATGGCAACAAAGAAAAACCCCTGGATTCTACCACGGATACTCCAACATCCTACCATGGAAC
>MSTRG.9053.2 JXNT01000013.1 1-477
CCCCGGAGGGCTTCTCTGAGCACCCGTTCAAGgcaagagagggaggagtcaaCCCGGTTTGAGACCATGTGTTGATTTCGGGGTCTGTGTTGGCTTGGCcaccaggcctctgctccatagcataggactgagatgacacaggcaACTGTAGCCTGCCGCAccagagttttgcagtgtttgctaaagctcagcctccggtcaaaccagatgtGTCATGGTGCCAGCCCGTTATGTGCACGTGAccacacgtgacccacacgagatatctatccgtgcctgatgccgatcctgttgcagctcttcgagctgcgtcttgtctatgaacctgtagatagcttgacctgtagcttatcctgttcgtcaattcctaatatatatctgtacctgaccctgcaccctgac
>MSTRG.8023.4 JXNT01000009.1 651313-651952
ATCAACCGACATTGTTAACTCTTGAGACAACCcagaagaaatgaaaacacTCCTCTCCAAGCGACCGCATCTAGCGCCCCcttgatgagaagatgaaaagGCAACATGGACGGACGGGGTATAGATGATATATGAGCCTGCAATTCGATATAGAAGACGCCGTAACGCCCTGCGCTTGAAAGCTAGAAATAAGCCGTCCCTAAATGAAGCTCAGCCAAAAATGCTGCAAATGGTTTATACTCGCAGCCAGAGTCTGACAAGTATAAATGTGAACAATGAAAAAAGAATGCCACTCCGCCTCTATACTTTTTGAAGGATACAAAAACGGCAAACCACATAATACATGTGAATGGGTATCGCATATCAAGACAGAATGAGGATAGCAAGGGAAAGATAACGAGATACCACGACGAcacaatcatcaatcatgcAATAGCACATTAATatcaaggaaaagaataagaaagGCTACCCAGCTTCTGTTTCCAGAAGACGATTTCATGACTCCCTCAGGTTCAGAGCCTTCTCT
>MSTRG.5511.3 JXNT01000005.1 1243427-1244412
GTTCTTCCAACCATCTGCTAATTCAGATATTCAAACAAGGTAGAGGGAAAATATGCAGTAAAAATGGCGATCCAAACCGTGATTTGTGGTGTCCTTCTAGCCGTCCTTGGCCACGCCTTCTATCACCTAGCGGTAGTACGTTATGGGGATTACCAGGCAAGTTGTCTTAATGAACCCGACCGAAGAAAAGACTCAACTGACTGCAAATAGAGAGACAGCAAATTAGGACGTCAAAACGGCTGTGAGCTCCCTCCAGAGCTGCCTAAAAAATGGCCTCTGGGTATCGATCGAATAAAAGAATTGTGGACATCCAACGCAGAGGGCCGACTTCTTGCATTCTTGTGCTCGGTAGCAAATGATTACGAACCCGGAAATAGCCTTTGTCAATATTTGCTATTTGGACCACGAGCTTTCCATGTTTTACGTCCAGAGAATGTGGAAGCagtaacgtaatccacaagcgagccggccacacaagcgagccggccgcCTACTCCCATCTATGGTATTTCAATGCATTTAGATCAACCAAAACGCCATTATATTAAGATAACTACCTAATTAGGTCTAACTGGGCATGCATTTCTCTTAtgtccttcatttccacaggctCCGCATTTTGGTAAAGCTCTCATACGCGGCTGTaaaggtggtgaaggccttcttGGCTGAGGGGGGGGAGGCTCTTCAattgctggttctggctgCATAACTAGCTCATGAGCTTCCAAAactgaaaggccttcttcttgagGCTTTAAGAACCTGATTTATTGCAGAATTAAGCGGACTTGGTGGGCTCTTTGATCTTGTATGAAGCAAAGCTTTAattgatgaagcttgctTTTGTAATTGCATGTAGTTtgaaggcgtttt
>MSTRG.8909.1 JXNT01000012.1 368014-368679
CTGAAAGCCCACCAGAAAAAGCACCGAAAAAGCAATACCAATAATCAAGATGCCTACTTACATCCTCACGGCCGAATTCGAGGACTACGGCTTCGCAGAGCACTACCATCACATTGATACCCTAGTATCAACAAAACTCCACGAGAAGGGTGCCGTTTCTTGTGTACCGCTTGGGAGGAGTCGATTTAAGAGTTTAGCTAAGGATTATAGCTTCGAAGTACCAGAGCAGATATCCCTGGACGACCTGAGAACCACAAAACTGGGCTATGGCATCTCGACCACCAATTACCGACGGAATGACGGCAACGCATCTGTTTATTTAAAAACACCTCATACAGAAGACCAATGTCATAGCAAATGAGTATCTTTCATTCTCTCTTCAAATTCAAAGCAAG
>MSTRG.6032.2 JXNT01000006.1 241856-243527
GGCCTTTTGTAGTTCTTCCTTGTGTAGCTCATCTCGAAGCCTGATTTCTCTCCTTAGTTTGGCGATCTCTCTCACCAAATTGCCGACATCGAGGTCGTTGCTCTCGGTCGCGGTGTCGTCCGACATTGCCACGTCAGGCTGGGCTTCGGGTTCAACTCTCTTCCCTTGCTGGGGTCGCGTCCTCCTCTGCTCATTGTCGATCTCTTGTCCTTGAGCATAGTTTTTCGGTGGTCTGGTGGTGCGTTTTGGTCTTGATAGTCGCGGTGGCGAGTCTTCGTGCTCGTCGCGGTCGGGCGGTTCAGGGGTTCCATCGCGGCCCGTCCCGCCATCACTCACAGGAAGTCGGTATTATTGCCACGTGGCGCTCCGCAAAAGTCGATCCTTTTCGCAGCAGTGTTCGGATACCTCCTGCTTCGCTACGTCGATCTTGAGATGTCTTACATTCCTCTATGTCCGTGTCCTACTGTACAGTCGATCTGCTCTCATTTTTTACTGTAACTTAAACTGTGTTACATGGAACTTTTTCTGACAATTACCATGCACGAACTATAGCTATGTGGGTTGAGGCTAAATACCAAAAGGCGGGGACAACCCACAGCATTTTACCTCTCGGTGTTGACATCTCTCAATTTGACAGGTAACTACCTGGGTCCTAGCCGCACATAAGGCACACGGATCTCTCTCACCCTAGACGTACTTTCTCTTTCACATCCGATGCAGCCTTGCATGTGTTCCAGGGCCGCCAAGCGCGATCCTAGATATGGCCCAGCAATCAGCGAACAGCTCAGGAGATCTCCCAAGGTACTGTTGACCTAGCTTTCATGAACAAGGTAGTCGAGAGCCTTTTGATCTGTCGGCTGGCTCTGGATGTTCCAAATCAACCATGATATTTCCAACCCATTTCCGGCGCGGAGCTTAGCAGCCATCCGGTCTCTCCCCTCCCCTTCCACATCGATATTCGAAGGCCTCTACGTCTTCCCAGCAGGTCTAACAAAGGCATAATCTTCTCAGCGCAATTCATCTGCATGTCTGCGTCAGTGCCTGAACATCGACTAGCAGCTTGCATGACGCTTTATTATCTGAGTAGTCAGGTTGGAACGCTACTCGGGACGgcaggggggggggggggggggggggttgAAACGCAGAATTGGAGGGATGGTAggagaggagatggtgaTTCATAATATGTTGGATGAGATGATGTATGTGTTAGGGTTGTCAGGGCTGATGCAGAGGGTTGTTAGGGGGTGTTCTTTGGTTACGTTTCGGATTTTGTCGTTAGTGTTTAGTTTTCTGTCGACGAGTTTGGCGGTGACCTTGATTGCATCTCCTAAAGAGAGAAAGTGATCAATTGAGTCATATCGATTGAGTTCTTATCGTGGAAACGCAGTGCATGATGCATAAGCATGCATCAAGAATAATGAAGATCTTGCGAGGCAATGCTTTGCAGAGTCATATCTGCATGCAGACATGGTCTACTTTACAATATGATATGGAAGGATAGGGGATTCAGGTATCAATATATTCTGATCTTAGATCATCTGTACAGAACATGGAAGAAAACGTTTCTCATGCATTCATTCCATCGCCCTGCTCATATCGGAC
>MSTRG.11562.2 JXNT01000026.1 43802-44694
GCGATGGTCTTCAATTggcctgaaggggaggaggatctCAGAAGCTGCCGAGTCTTTTAGTCTACTACTACTTTTACTTGGCGACGATGAATGCACCAATCGGCGCCGGTGGACCCCGCTAACGGCCATGATTAACACCCACGCCAACGACCCTGCCAATCTCCTACTTGATTAAAGATCCAACTACCTTCATAGTAAGTACTAAGTGAGTAAGGAACTATCTGAGACAAATAATTAGGACAAAAGCACATCGAGTTCTTTAAATGGCTTTCCCTATACAGGAGCTGCTCCGGACGGGGACCTCCGATGCAGGGTCCTCAAGTTGACAATTTCTTGATAAGTTGACAGTCATCATGGCTCGCTAGAATAACGTGATATGAAAGAAAGACTCCGTGACAGATATGACTGTTGCATGTGTCAGGGAGCAGTCGAATCCTGCTGATGATAGTCCATGCGAGAGTCAATGCATTGGAGATACAAGGCACATCAACATGGACTGAATTACACAGTGCATAACAGATAGAAAGCCATTCCCTTCACACAATCAAGTGATTTAATCTTTCAACATTTCAATACTGACAAGCTATAAGAGTCCAACCATTCAAGGGCTTGATGTGATATGACTGGATAAATTATACTATCTGGCCAAGGCATAGATTAATTCACGATACAACACATGCAAGCATGGTCTATGTCTCAGTTTCTGCCGAGGTCAATGATGTGCTAGCTATCTCGACAATCTGCTCTGCATTATTCTCTGACG
>MSTRG.4132.1 JXNT01000004.1 155395-155710
ACATCTTCCTGTGATCATGGTGTTAGAATCTTGCGGCTATTCTGGGTGGCGTGTCGCTTCTTCGTTACCTCTTTGTGCTCGGCGCCCGAAGGGTCACTGGAAACTGTTAGCAAACCTCTCTCCATGAGTTATTAGAAAACCGGCTTAAACCAACGTAGACTCAAAAGGTACCTGTGACGACGCTGGCGATTCCAGCTAGAATAACGAACAAGAAATGCAAACAGAAAAG
>MSTRG.5710.1 JXNT01000005.1 1800752-1801617
cgACAGTTTCAACACTTAAACAAGCGCTGCCTCTGCCAAGGCCAACACCCGAATACAAATTCATCCCAATAGACAACACACAGCGAAAACTTAGATGCTCAACAAATTGTCTAATCTATTTAAATTTAATATATACAATTTCAATCGCGTATCCCGCGAAAACCGCTAAGCGAGAATTCCAATTCGAAGCTAAATAGAAAAAACCTGGAAAAAGTTACGGGCCCAATAGGCCAAGTCACTCATACCCCATATAATTCCTACCCGATACGGTGCTGTTTCTCCATACGGACTGCTACATAACACCAACGCAGGAGTGCATTTTTCGAACTCATGGAAATGACGTTTCCATACATACGACTAAAGCAAGAGGATTTTGAATGGTGCCCGGTTTAGTCGTGTTATGCTGGTGACGTTGCAGGCCGTGATTTGTTCGAGGATCCTTTGGGTGGATGCCCGAATAGCAAGTAGAAAAATTTTTGCATGCAGGGCGGTGGTGGATATTGTAACAGCTGTCAGACAGTGGTCGATCGGGGAGCACGGAGACGGATGTACTTGGGCACAACAACATACAGCCGCTGTTATTCTTGGTCTAGTAGTACGTAGTATAGTACACCAGAGAGGAATAATGCATCCTGAAGAACATCTTCAAAAAATCAATAATTAATAAACACAATTGGACCGCGAGGTCGGAAAGTCTAATTCTGGTCTGGTATCAAGAAAAATCCC
>MSTRG.7330.3 JXNT01000008.1 376262-378177
gcgggtagctcaggatcggggaatcgggaagtcgataatccggactgcacgaggctatatgACAAAGAGTCTTATTTAatcagaaggatatgatattgaagtctatagacaccttgacaatagaatgagtgcttaatctaCAATATGTATGCACACATCGACCACATATATATaggaatctactgacctcgccactcgggccgaccaTTTTCCCGGTTGTTCCTTACTCAGGTTTCATCAAGCCCATAATCTACGCACGTGAccgcacgtgacccacacgagatatctgtctgtgcctgacgccgatcctgttgcagctcttcgagctgcgtcttgtctatgaacctgtagatagcctgactgtagcttatcctgttcgtcaattcctaatatatatctgtacctgaccctgcaccctgacaagcTGCTTGTACCATAAGGTATTAGTGAGGCATGAATCAGGCATCAGTTGATATCGTTCGGATCCCTGTCCTTTCCTGCATTTCCTTCTTTATCTGtcatccaatgattctgccttgcCTTCCCGCATAGTCACGTGAGACTGATGTGGCTAGGTCTGTAGCAAACGAGTCTTACTTCAATACCCAGATTCCACAATACAAAATGCCTTCATCAGGTCAACAGCTCCGGAAAATTGTTACACATAAGGGACATTATGGAATATCTTGCATTTTGATAACTGCTCTATCAAATTTGGATGTGGGCACACTGCTCACAGCTCTTTACATCCAACCCTCAGTTTTGTTTACCAGATTCTCTTTACTCACCAATACATATAGATCACACAATGCGGGTCTTCCATCCCTGGACTCATGACAAGCGCTAGAGACTAGTCCGGGACCGGACTCCAGATTATTGAATCAACGTATTCTGGATTTGGATGCATACTAGCAGAAAAGACTGCGACGCTGCTCGGCTGGAACTATAGGTTATAGCAATGCCGCTCAACTCCCAAAACATGCTAAGTGGGCTTCTCGGTTGTCATGCATCTATAAAGAGCTCAGACTGCGTCTGGAATGAAAAAGGGCTATTTctacctaggtagaactcatgagttggatgttccattatcctagtagagcgccgtgacaatTCCCAACTTCAAAAATCAGACTACTTGGCATCTGCACCTGctgtcacggagcatgaaTGCTCACTATATGCATAGCATGCTCGGCTACCTTGGCCTCTCTGAGTAGGGCATTTACTGAGCATGGACGCTCGCTAGTGGCATGACATGTTTAATTACTTTGACCTGTTTGGATATAGGGCAGGAACTTCttgcacacactagatagctcagTGCTGGCAGGCCCAgcgtcttctctttccttcatgTTAGTATTTcatcagatagtctaccagtAGATTATTATTGAATGAGACTGTCACACTTGCTCTTGCTTCTCCTTCTAAGTACACTGCACC
>MSTRG.9089.3 JXNT01000013.1 73948-75687
CGGACCACCACAATTTagtttttattttctctctATCAGGTCTACTCCGTTTATAATATTACTCTGTACAATTCTCTATTAATTCATTGCTACTAGTATTGTGATCTGGTACCGATGAGCCTGcaatgatggtgatgatgatgatgccggCGGTCATTCGGAACGAGACACTTTACTTTATTACTCCGGACCCGGAGatatactactactactactactctgTGCATACTCCCATAACCAACACagcagtactctgtacggagtagtagtatCTCTGTTCTCTCTGTGCTGCCATATCCTATTTTCCACTATTCTCTACTGAATCCGGTCGGAATGACGCTATTCCTGTTCGGGAACGGTTGAAACTATTCCCGTTTGGGAGTTAAGCGAGTGTTCTTGATCAGAAGTCAGTACGCCTAGTGTGCGGTACTGAATTGAGTACgactacagagtagagcTAGAGTACTGTGACTGTATTCATACCGGAATAACCAATATGAATTCAGGATGATTCAAGGCAGACAGACCGTTTCCATCCATTCCGGTTTGCGTCACAGCGTATCACTGCATTCTTACAGaagctgtacggagtaaaagGGAGCGTGGCTTGCCGCCATGAAAGTTAGGACATCGAGTCCGAACTCAATTCGCTTTAGAGATCAGTGGTCGAAGCGTACATTGTAGTACTCGTACAAGTAGGGGACTGACTCGCAATTGAGAAATCACAGCAATCAGCCATGATTGCCCAGTACTATATctatctactctgtactcgtactgagtactccgtacccgTACACCTGAATACACTTAACAAAGCACATCCAATAATCTTTTCTGCTCTCCGCAGCAATCACAACGTCATGACATCCATCCATTCAAAACCCACGGATCGACTCAACGCACCACTGACCACTAACCACTGTCCTGTACTGTGACATATCACCCCTACATACATAGCCCTGTCCTGCGCTTGCACTTCCGCTTCCGCTGCATGTATGCGCTGTCTGATTGTGACTTGCCACTGCCCAGCGCCGACAAAAGTACCGATAGGACAAGTGCAAGGCTGATCGAGACCGATCGATGGCTTGTTCCGCCAATCATTTGGTTTATCTTGTTTGTGTCTGTGTTGTCATCAGTCTTACTCAACGAACCGTCCGTCGGAATCCATATCCGCCAAGCAAACCTCCGCCCTCCccaccgcctcctccaataCAAATGCAATTGTCCGGTGGAAAAGCCATCAAATTTTgcatcctccaacaactaCGAGTACGGGGTCCTGTTCACTGGTTAATGTGCGCCAAAATTGGATCACCACAGGCTAGGCGGATATAGTACTTCGTACGAGGACTCGTCACGACCAGCCGCAATTAATTTATCAATGTTTCAAGATATATCTCACCAGACGTGAGACCCCGGTGACCTTGACCTTGCAAAGGATGAAAACCCATTGTGTTCTGGAACTATCCGTGTCAAAACACCGTTTCAATCTTATAAGTAGTGGTATTTCTGATGCAAGATGTCTATGCCGGGGTATAATCATTTATATATTATTGCGCAGATTGTCAAATGTCAATATAGAACCGCAAATAGAAAAGGAAACAAATGCAATTATGTTCATCCCC
>MSTRG.2306.1 JXNT01000002.1 1009699-1010245
ATAGCATCTAAAAGAAAGTGAGTCGAATTTCAGAACATAAATAGCTAGTGTGGAGTTTTACCCTGCTGCCCAGATTCTTTAAGACAGGTAAGAAGGTTCCATTGAGCATCGCTATTTTCGGGTTCTTTCTCGAGCTGTAATTCATACCAACTTTGCGCGGTAGCCCATCTCCCGGCTTTTCGGTGCTCAAGGACTTGCTGGTCGACGTTAAGCACATGTAAATGAGCTGAAATGCCTTCTAAGCCGTCTGGTTCGTCAATTTGGCTATAGATGTCTTGTAGACGTTGATAGAGCGGTTCGATAGGGCCCTGGAGAAGGATTTGCACTCAACAGCTCTCTTTGAAATGACTTCCGGTGGTATCGAAGCCAAGAGATTTtcgacagcctttatatgtGAGGAATATGCCCCTGCAAGCGACTTCCGAGCGGTTTCTTTATGGGCTCGACTGGAATGATGACCATGGCTACTCATACTGTTgaatt
>MSTRG.9173.1 JXNT01000013.1 240672-241688
CGAGGCTGAACGGACTTTACATCGGTCGATCTGTCTAATTCATAGGACGTCAGAGATAAAATCACAATGCAGTGAGATCTGAGCGGGGCATTGATATATTTGATTGGAAACGGCTGCATATACTTGCAGATATCTGCACATCGCTGAGTGAATTGGCTATCGACAGAATTCGATCCAAGAAATTAACAGAACTCGAAGATAAACGCATCGAATCATTTCCCTGAATGAAGAGTGGCATGAGCCGAAATCTGGCACGCATCTTCCTATCCCCTTCTTCCGCTCACTCCATTTCGTATCTCGCGTTGTGAACATGTAAAAGGAACACCGATGTGGATTTCTATCATTCTACTGGGATTAAGAGACAAAACCATCCTTGACAGATCACCGAGAATACGAGGGTTGCGTCAGCAGTTAGAATACTAGATCAACCAATCCTAGCACTTTCCTGTTGCTGTTTGCCCCAGTAGTTTCTTTTGGTGATGAGAATTAACTTTATAGGTTAATCTTCCACTGCTGTAGGAGGGATGGACCCTGTTTTGTTGAGGCTCAAGATGTTCTAGCCCTGAATCCGACTTATGCTTGCCATCACCGCGGCCTGGCGAGCTCATAAACATAGGAAATCAAGTATGATCATCAACTCAGCATCGGGCTTGGCTATATTACCGTTTCCTATGAGTTTTCTATTCCCCGGCCATACTGAGAGCGCAGTATCAATCTCTCACATTAGCTCTGACACAGGCTTGTAAACAAGCGCAAATAGCCCCTCCCAAGCATTCTTTAGCCAATGGCTCTGTCTAATGGCGCAAGTCTTTTGATAATATGAGCGATTTAATATATTTCTGATGTTGAGGTCGTATGTGAAATAATACGTACACCACAGTCTCCCGC
>MSTRG.2229.1 JXNT01000002.1 804311-805600
CCTGGGGATTCTGACGGTTTTGGTTTGGTCTAGCGGTACTGACAGTGAATGGAAGGAGCGATTCACGTGCGGAGTGAGGGCAGGTACGGCCGCGGACCTCAATGCTCTGTTGAACTCCATTAGATATGGCCTCAATTGCAATTACGACGATCAATTCAATTGAACTAGCTCAACACATTCTCACAGTACTCCAAGCAAGGTAAAATAAATAGTAGTGTTATTGAATAAACCAAATGAGGTCGAGTCTTCTGACTTCAGCTGACCAGTCCATTATACTATGTTACCAGGTAATTAAGTTCAGCGTGAACGGTAACTGACGCCAAAAAAACGAATCAAAAACTCGAAACTCGAGTATCACTAAAGAAGCAAAGCCCATCCGAAGGCACCAAGTCCAACAACGCAAAAACCAGCAGACACAAAAGCAAACCTCAATCTAACTCAATCAAATCTCAAACGACGCCTCTCCATTGACAAACCCATCTGGCCGTAAATGCTCTGGCAGATCATTCGTATCCAAGCAGTACTTCAAATCCTTAAACCCAATCCACGGCCGCAAAACCGTAACGATCTCGAAACCGAAAAGCACCAGGAGACAGCAATCAACCTAGTAAGCAATATCCACCCGATTCACCTCGAAGTACCAACGCAAATCTAACCAGCCCTACCCAATACGAACCAACGCCTTCTCATGACGAGCACCATCCAGCCAAACATCCCCCAAATGCTCCGGCGTCTTCTGACTATACTTATGGCCCTCAAGCCCAATCAACGGCCTTTTCACCGTGATAGCACGTCCtcttttctcatttccttcaacCCGTCTCTTCGTGGTATAAACTGTCTCCGGGTCGAAAATAAAAGCATACGCACAAGATGATAGGATCACGCTGGCGCGGATGAAGCTGGAGATATTGCACATGAGAGGGGATAGGGGCTTGGTGAGGTTATTCATGAGGATGTAGGAGGTGGCTGCGCagccgatgaggaggaagatggtgCGAGGGGAGTGAGGGAGGGAGTAAAAGGCTTGGTGGTCTTCGTTTGGCGTGTTGTCTCGCATGATGTTGGTTCGCTGTTGATGGTCTGTGTATTAGTTTGTTTACGGTATAGAATCTTGAGGCGACGATGGTCATCGGAG
>MSTRG.5152.1 JXNT01000005.1 182409-182913
CTGTGGTCCACTTTACAAGTAATAATTACTGCCTATCACTGCCCTGTGAAATTAAGACCAGTGCAAATTATGCTATTCAGCCTCATTATCATGAAACATTATAACCTTGTaccatGACCCCAGTTCTCCACAAGAGGCATTTAGGACTTTTGAGAGTTACAAAATGAGTCATACATATACGCAGGCATAATCTGTTTTTGGGATAAGAGGAGCATTAGTGACTACAGAAGCTGCATCTGGTGCGTGAATCCAATTAAACACCAGGAAAATTATATGATAAACAGGAATATGGTAATGGCCATAAAGCACAAGAGAATGTCTATCAGGATCAGGAGagattgtcacgggctcggtagctagtagataaaacgaataatattcatatctaaactaactagtagccatcgacgagaatatcgaatctgaagaaggaaagaaaagaagag
>MSTRG.7823.2 JXNT01000009.1 231653-232245
TGATTTCCCCACAACTCCTTGCTCGAAGGCATATAAAGGGATAAGCCTAACCGTGACCCCAACCAACAGCCACCACATTACTCTCATATTCGAATTCCGGCCCAGAAAGATCACGGCGCAAAATGACCAAATATAGGCTAACAATCCGCTACGCCCCTGGAGCCGATAGTAAATATGCTGCAGGCATTGAGAATATAGCGAGAACCAAATTCGGTGCAAAGGGTGTGTTGAGCTTTCAACGATTCGCCTTTAATTCAGGTTTGAGGCATCCGACAGTGTCTCATTGGAGGAGCTGCAGAGTGTGCAATTGGCAGAGGGTGTTATAACTCAGGTTCAACGAGTAGACCGTCCTGCAGAGAGATAGATGTAGCTGTTGCTTAATACTATC
>MSTRG.7192.1 JXNT01000008.1 81889-82526
CTGTGATTAAGGTAAGGCTAACTACAGATCATTTTCCAGGGCCATGGCTTATTTCGTCGAATTGGCAATATTTGTTTCACAATCGTGCCATCAATCGGATGCTTTGATTAATGACTTCACAATGCTCGAAACAGGCCATCCAGTCCTTGCTCCCCATTTTTCCAGCTCAGCGGCAAGCTCTTCAAGCATTTCAGGTTGCCGAAGCCAAGGCCCGCCTGTTTCATCAGTAAGTGGAGGGTGATACAAAGTACGGTGCCGAGTGACTGGATATTGCCAACGCGCAGACTTGTATGGCATGGTATTCAAGGTTGGCTTCGATAGACTTCATTCTCTCGATATGTTGTAATGTGTTTATCGCGTGAGGAACGGGTTCCGCCAGACAAAGGATTGTCATCGCAGTGTGGTAATACTGTAAGCTAGCAgctgagatggtcagtatgaGATAGGGTGTGTTAGTGGATGCCACATACTATGCCATTTCGATGTGTTCCATACAGACGGAAACCGGCTGTCTCCGTGAAGTCCTGGTGTGATGATAGGTTCGAAAGACGAAGGCAGCGAGGTCTTCCAACTATCAAGCTCCTCC
>MSTRG.3057.2 JXNT01000003.1 103227-104458
TGACAAATTCATTCGCTCCggatctttccttctttcctcttctcccccctAGTGCTAGCAAGCATTCATCAACAGATTCCTTTATCATCAactttctttcttcgttgGTCCATTCTATTAGCTTGATTTGAGGGTGTGAGATCCCACCTTGACAACTACCACAAGTATTCACCACCATATGCCTCAAGGGATCAGCTGCTACTCATTCAATAGTCTATACAAGGAAGCACCTGAGAATAGTCTCGGCCACACTATGATATGCCGAGCAGGCCTCAAGGATAAAACTGTTGCCTGTTGCACCGAAAAAGCAGACTCCCTATCTTTGACAAAATTTCTTCAGCGCCTGGGGATTTTAGCGGCAAACCCAGTGATGTATTGGGTTTAGTGAGAagttgtgacggctcagctcagtgcctttgtcggcaaacaccatcaatatggcaaacaatgccatgaaagcaatcaagacaaacagctgcttagcgaggccacacacagccatataagacttcttcgtgtaaatagattttcctcttcttttcttttcttcagattcgatattctcgtcgatggctacaatagtctagataggaattcagttcgttatcatctactattccgagcccgtgacagaaGTGGCAGAAGAGGTGATGATTTGCAGATAATCTTGTTTATCTAAAATATATGCATCTTCTCTCTGGATACAAGAAATAATGAATGCATTAGAATAATGACTGGCGTAATGACTGTAGTGCTGGATCCAGTGTAGTCGAATGGCGGTCTTCAGAAGTACTTTTATCTCATTCAACCATCTTTAACCTTTCAGTATGGTCTATTTGCCCTCTAGGAATTGGACATGGTTGAATGACTTGGACATACGGGGGACTTCCAAAAGTCAACTTACTGAGTGCTGACATCCTGGTAAGAGGTTATCGTTGTCACCTGCAAGACGATTAACAGCAAAATTTGTACTTTACCATTCACATTGACAAGAACCAACATTAAAGCACACATAATATATCTCTGCAAGTCTCTATAGCAAGAACTATCACATATACTACTTTGTACGAAGTAGATAAAGGTTAGAATCCAAATTTAGAAATCAGCCTTGATCTATGGTATGGGACGGGCACTAagtgtgacggcctggtcacgttggctggctatcacgtgagatgc
>MSTRG.8230.1 JXNT01000010.1 293405-294211
CTCGGCTATatcttccaacttcaaaagACATCTTTATCCAAAGAAATACTTGACTTGTTCAATGTAGTACTATGGTGATTCGCGAACCGGAAATCTATTTCCCTGAGTCAACACGATGCTCACCGAATAGTCCACTGCCGTACCTAGTTTATCGGAGCGTCCTACCACAGCCGATTACAAGGGAATCAGCAGTAGAGTGTCTTGAGAAACACGGATGGAAGGACTCTGTATGTTGTCCTTAATTTGCTATACTCCATCGCCTGCACCACACTTTCATCCCTATTCTCATGAATGCGTTGGCATCATAAACGGCTCTGCAGACCTGATACTTGGCCTAGGAGCAGGCGATACAGACCTCGAACCACAAACCGTTCCCCCCAGGCTCGACAACCAAAGACCTACGTCTGCCAGTATCAGCCGGCGATGTTGTCATTCAATCAGCAGGAACGCACATGGTCAAACGAATGCGAAGGACTACAAATCTATAGCGCATTTCCTGAGGGAGTTGAGAGCTTTGGTGGCCGGATGATGGAATCGAGACAATTGATTTGCCGGCTCTGAGGGCTTGTACGATGGCGGTTCCTCTGCCCGAGGATCCAGTGTTTGGGGCGAAAGGATCGCTGCAGAACTTGTGGACTCGGGCGGGGATAGGTTTTGGGCT
>MSTRG.7019.1 JXNT01000007.1 968990-969693
AGCGGTGTTACCATCTTCAAGGCATTGTCAGAAGATCTGCGTGCAGATAGTTCTAGCATCACGCATGTCCCCGGGCTTTAGTTATCGGAGATTGGTAGTCCTGGTGTATTTCTTGTAGCCCTCTTAGCGTCAGTCGAACAAATCTGGCACTTGACGTGGTTTGGCCTGTTATGGTCGTAGATGCATGGAAAAGGGATCACGCTCATTGGCTAGTTGCGTATTTTCCAGAGGCATCGGGGGCACATCATATCGCGCGGAGGGGGAACAAGGGCAAGCGGAACACGAAGGGGGCCGTCCAAAGCATCGGATTATCTAGTCACTAATCAGAAGCTGTGCTTAGACTGCTGCATCGGGTTGACGTTGCTTCTAGTTTCTTCGGGCGGTTACCACCGCCCCTGGGACTTAAGAACTGAGACCCGTATTCGGCTTAGTTCAGATCAGTTCCTTCAGCGACTATGCAGTTTCCCTGACGGGAGTGAAGAAATGATAATTCGATGGATATACGCCATAATTGTGCCCGAGTCACTGGACCACAGATACACCACACCTTGATGAACCCAATTTCCACGTTAGTATCAAGTTGTTTTTGGATACATAACCACATTGCTCATTGGTTTTCATGAGAGCTCGATATGAATGTCTGAAC
>MSTRG.4186.2 JXNT01000004.1 268828-269999
GGCTCGCGACTACACCATGTATTTGTACTCGTTGGACTCTTTGAGAGGAGGAGATTCTACTTATTAAAGATTGACTTTGTTTATGCTGGAGTCGCCGGGGTCTAAATGCCCAACAACCACGGTTGGTTACCCTTTGTTGGATATTCCATCGCGACTCCTTTTCCAGTCTAGTTATGTGTGGTCATATCGAATTGACATTGCGGTATTGAGTCGGCTTCATAGCACTCTGGCTATTGCTTCTCTCTCAGCAGGTGCAGAGCATTTCAATCGCTTCAGCATCGCTGCATGGGGTTACCATTGCATGAGCTATCATTGCACGAAGTGAATTCCATGTCCTGTCTAACGCACTAAGAGCTCTGCTAGTTGCGTCGCAATATATTCACACAGGACTCGCCTACTATAAGTCATGCTTAGAAGTTTTCACCATGACATTAAATCGTTTGTGGCCGGTCGACACTAATCCTATGCTGCATCCCAGTAGTCCACATCCACTTCCCTTATCCTTTACTTGAATTCTTCCGTCTGGCCTTTACTACTTGTATCCACGAAACACGACTACAAGTGACCATGTGTGTACATGTGCGCCAAATATGAAAAGTCCTATTAGGGCACAAGAGCGTTAGCGTAAGTCGACTAATTATATATTGTCTATTCTAGAACAATATAGCAGTGGCACTAGTGAagtagcactggttggcttCATTTACATAGCAGATAGTTACTGGGTAGCCGTGCGCAGGTAAGACATGAATATCCCGTATCCAGCAGTATGTATTTAGGGGAATCTCGGGTATCCAGCATAAATTCAACCCACGAGAGACTACTGTAGATATGTACCTCTTCTTGCCTACTATGTACGATTGTACCTTCTTAGCTTCACCATTCTCCCATTGATCTATCTCACAGAAAGCCCTGCATAGTACTAAAAGTGATGCTATTGCGGTCTCCTGACGCAACACCGCCTCACCTGACAGCCCTAAATATAGCAGAGCATCAGCACTAAACTCCAAAACG
>MSTRG.6032.1 JXNT01000006.1 241856-243527
GGCCTTTTGTAGTTCTTCCTTGTGTAGCTCATCTCGAAGCCTGATTTCTCTCCTTAGTTTGGCGATCTCTCTCACCAAATTGCCGACATCGAGGTCGTTGCTCTCGGTCGCGGTGTCGTCCGACATTGCCACGTCAGGCTGGGCTTCGGGTTCAACTCTCTTCCCTTGCTGGGGTCGCGTCCTCCTCTGCTCATTGTCGATCTCTTGTCCTTGAGCATAGTTTTTCGGTGGTCTGGTGGTGCGTTTTGGTCTTGATAGTCGCGGTGGCGAGTCTTCGTGCTCGTCGCGGTCGGGCGGTTCAGGGGTTCCATCGCGGCCCGTCCCGCCATCACTCACAGGAAGTCGGTATTATTGCCACGTGGCGCTCCGCAAAAGTCGATCCTTTTCGCAGCAGTGTTCGGATACCTCCTGCTTCGCTACGTCGATCTTGAGATGTCTTACATTCCTCTATGTCCGTGTCCTACTGTACAGTCGATCTGCTCTCATTTTTTACTGTAACTTAAACTGTGTTACATGGAACTTTTTCTGACAATTACCATGCACGAACTATAGCTATGTGGGTTGAGGCTAAATACCAAAAGGCGGGGACAACCCACAGCATTTTACCTCTCGGTGTTGACATCTCTCAATTTGACAGGTAACTACCTGGGTCCTAGCCGCACATAAGGCACACGGATCTCTCTCACCCTAGACGTACTTTCTCTTTCACATCCGATGCAGCCTTGCATGTGTTCCAGGGCCGCCAAGCGCGATCCTAGATATGGCCCAGCAATCAGCGAACAGCTCAGGAGATCTCCCAAGGTACTGTTGACCTAGCTTTCATGAACAAGGTAGTCGAGAGCCTTTTGATCTGTCGGCTGGCTCTGGATGTTCCAAATCAACCATGATATTTCCAACCCATTTCCGGCGCGGAGCTTAGCAGCCATCCGGTCTCTCCCCTCCCCTTCCACATCGATATTCGAAGGCCTCTACGTCTTCCCAGCAGGTCTAACAAAGGCATAATCTTCTCAGCGCAATTCATCTGCATGTCTGCGTCAGTGCCTGAACATCGACTAGCAGCTTGCATGACGCTTTATTATCTGAGTAGTCAGGTTGGAACGCTACTCGGGACGgcaggggggggggggggggggggggttgAAACGCAGAATTGGAGGGATGGTAggagaggagatggtgaTTCATAATATGTTGGATGAGATGATGTATGTGTTAGGGTTGTCAGGGCTGATGCAGAGGGTTGTTAGGGGGTGTTCTTTGGTTACGTTTCGGATTTTGTCGTTGTTTAGTTTTCTGTCGACGAGTTTGGCGGTGACCTTGATTGCATCTCCTAAAGAGAGAAAGTGATCAATTGAGTCATATCGATTGAGTTCTTATCGTGGAAACGCAGTGCATGATGCATAAGCATGCATCAAGAATAATGAAGATCTTGCGAGGCAATGCTTTGCAGAGTCATATCTGCATGCAGACATGGTCTACTTTACAATATGATATGGAAGGATAGGGGATTCAGGTATCAATATATTCTGATCTTAGATCATCTGTACAGAACATGGAAGAAAACGTTTCTCATGCATTCATTCCATCGCCCTGCTCATATCGGAC
>MSTRG.10382.3 JXNT01000018.1 6761-7348
CACATCCAGTCAATCATCCACAAATATGCTCTCCTAGTGATAATTGATTGCAGCAGCAAAGTCACGACTGAGCTGAATACTCAGGTCAGCATGGACTTGAATTTCCTTGTCATATAATGACGTGAAAGTCCTTTCCCTACTATTCACCGAGAAGACGAAGCGAAAAGAAATTTACATGCCTGGAGAAAATCGGGCACGTGAAAACGTTCCTTTTTCGCCCCATTCCTGAGGAAAGAACAATAAGGAGTTGGTGGTTTCTACTAAACAAGAAGGGGGAACGGCGTGGGAGTTTATAAAGGCCTAGTTTCTGGAATGAGGGTTGATTAATGTATTCTAACAGCCATCATTATTTGATACGGTAATAAAAGTCTACGACGCCCGTCCACCTGGCTTAGTCTCTCATAAACGCATTCCCAGAG
>MSTRG.11286.2 JXNT01000023.1 90029-91062
gctgcgtcttgtctatgaacctgtatatagcctgacctgtagcttaacctgtcgtcaattcctaatatatctgtatctgaccctgcaccctgacattTATCACCATCCAGGTTTAGGTGGTCAGACCTTAACTGATTTGGCTGACTGTCATGCTTCAAGAGAAATGGTGGTTTCTTGCAGTTGTTCAATCATCCCGAACATTTCTTCAGCTGAGGGCATTCATTCCTCAGATCCACAGGAGGATCTAGGAGTGACATTTCTGTTAGACATGGTTGTATTGTCAAAGTCAATCCAGGACTTGACTCATGCTGACTGGCAATCAttgtgtcacaacctggtTCCTCTTGTAttgtacctagggttctagttaacTAAGTCTCAGGATGGACACACTCACCTGTGTGTTCTCCAATGGTCATTGTGTCATCAATGACTGATTCAGGTCATCAATAGCAGATAATATGTTGTTGGGTATATCACCCCTGCCAGGCTCCATAAGCAAGTAAGATCAATAAGGTAACAaagtagagaaacaaggccaactgagtacaTATACTCAGTTGTTGGTTTAGTGCAGACAATGTTTAGGCGGTGATTCATTGTCAGTGTACATACATCATTATATTTGTTTTCATGTGAGACGGAGCAGGAATCAAACTATATGATACATGGAAAACTTAGCAATGTGACCAGTCTATGTTACTCTGGCTTGCTTAGGTTGTGGGGTCATTCGCAAAGCAAACCATCACCGAGAATTTCCACGCGCTCCCTACAGAATTTGGAGACGGTATACATGCACCGCATTCATGCTGAAATGACCGGTTAAGGGGAGGATTGTCCGACCGTTTCTGCAGAAGAAATGCATCGCCTCCCAAGACCGCTCCTCGACGAATCATTTGATGTTGACGAAGGGAAGATAGAATGGTTAGTCCGATGATGGATACTATATGAG
>MSTRG.10008.2 JXNT01000016.1 192417-193130
GTTCAGTGCCATGATGGTATTTTTCAATATCTTCAAAGAAATTCGAGTCTGTTCTGGGGTAAAACAAATTACGCAAGAAGCTTTAGGGCACGGAGCTGTTACGTGGACGTAGCCACGCGTAACTGTGAAACAAATGTGATTGGTCAGTGCTCTTTGGTCACGGGACTTTTTGAGATTTTGATGAGATTGAGATCTCAAAAATTTTTTGAAGATGATCTTGAGATACAACATTtttgagatgagatgagattcAAATTTTTTGATATGAGATGTatatctcatctcatctcaaaCGGCCAATTTACTGAGGCGAACTACTCTCTGGTCCATACTAAACAAATTATTTGAAAGCAGGTCCTAAACACATCCAGGAAACAAAATAcacagaagagagaaaggaagaacacACCAAGGCATTTCTATACATAACCACAACGCCCAGTTTCCGGGAACCTGGAGCAGACAATGTAACCGGTAGAAAAGGCAGTCGAATCCCGGACCAAGAAGTAAAAGCGTTCAATAAACAGATGCAAGAAAATGGATTTTCCGATTCCAGTGCAAGTAACACAAACCCCGGGAACGAAACAAACGAAATGAAAGCAAA
>MSTRG.5795.3 JXNT01000005.1 2005203-2006019
GAGAAATTCATAAAAGGACCGCAGTAAGGTCAGATGGGTCGGTGATAACAGTCGCCATAAAGTCCATTGGGTTGCAACCAGCCTTGCCCTAATGGCCAATAGTCAATATATAAAGTTCCCGAATGAAAATATAAGCAATGATAAATGTTCAAAGAACTAGCGAGCGCACAGGTTTTGCAATATTGTATGAGTTGGCAGTTCAACGAGTGTCCCACAAAGGGTCCCAGACGGGCACACCCTAGACTCGCTCACGGAATGGTGTACATGGTAAGTGGAGCAATATATCTGAGATATATCATCCTCGTACTGATTCTCAATGCCACTAATCTATGTTTATACTAGAGAACGCACCACAAAGGGAAGAGAAGTTGCTTCGCGACGAGGTCCTTGCTTGCACTGCCTGATCTATCTGAGCATTAGGTTGTTCCTGTTCTTGTATTTTTTTTATGGGATCCTGCAGGCTGTCGGCAATAGCATCCTGGTCAACATATGCAAGACGGAAGTATTTGACATTGGGACCCCAAAAAGAGAGAACGACTTTCAAATATTTCTCAATATCTGGCGAATGAGCCAGTTGGAAATACCAAAGATCTGCCCGTGATGGAATTTTTGGAGCTTTAGTCGAAGCAGGCTTGATCTTCCGGATAACCAGCGAGCTATGCAACTGTACTTATTGCAAGTCATAAGGAGAAACAATCATAGACAATTATTTCGAGTGCATTTAATTGCAGCGTTGAAGAAGCGTGGAGTAAGTGGTGG
>MSTRG.10385.4 JXNT01000018.1 11839-12966
CCCGACGCAATAAATCCCGTGGTCCCTTTATCTACTACTGCGACCAAGGACGATACATGACGGCGGTATTATTCACGTCGTCCACGAGATGACTGACCCTCACGTCTGGAAGATATCTGACACTTGGCACAAAAATTTTGGTATGTGCCCAAGCCCCCTCTTGAAGGTATAAGAATGCAGAGATTACACCTACAACGAACCAACGGGTATCTTGAACCAGACTTGCCAGTCTGTGCTTACTTTAATACACAAAGAAGCCTGCTGACAGTACTTTGCTTATGCCCAACCCTACGCTAGATCCTGAGGCGTAGGAGATCCCAACCACTCCCCCAGACCTGCACGACCCGACGTTCCGCTACCGGATTCTTTCAAGCGAACAAATTCCTGACCCTATGGGTTGGCACGCGAAATAGTCTCCGAAGCGCCATGTCCGTCAACCACAAGACGAATACAGAGCACATATCGCATCCACGCGATTGCACCCCACTTACGCGTTTACATTCACGAGGTGTCCAATAAAACGGCGACCAGGAGAGGGGTACCATGATTCCGGCTCCCGATTTCGACTGACAGTACCACGGCATTTCGATATCAAAGTCCAATGTGTTGACTCGTTCAGACATCATGCTTGAGCATTACATTGCTTGATTTTATGGTTTCGACCGCCATGGTCTGTAAAAGTACTCAAGACCGCCACAACAAGCAGTTAAGTGCATACATCGCATCAACGTCTTTAGACCCCGCTCAGAACTCGATTACCTTGCAAACATGGCCATAACAAAGGCAGTCAGGTCGATTCGTGGCATGTCTGGGATATCTACAATACCGTACATATACCTGGCAGGGAATAAGAGACCAGTAAGGCAGCTGCTGGCTAGCGTGCCGTGATTACTATATAGTATTAGTACCACGGTCTGCAGTATTTCTCTACCGATGGTCAATGGTTAAGACATCATGCATGATTAGTGCTctgctttgctttgctttacTGTGTGATAGGGATGGAATGGTCATTACAAGTTGTATGGTGAGGAACCGTGCCAGGTCACGCGGG
>MSTRG.3857.2 JXNT01000003.1 2572265-2573230
GGACTATTGAATACCGGGTTGATATTTATAAAGGATTCTTGAGCGTTGTAATGGCAACATTGGCGGGCCTCGAGCCATTACTGTGGGGCTAGGTCAACGCATAGAAGCTGAAGAAACCGAAAATATAGATAACATTGCCCCGAAATACGGAACAGTGATTTGTCCCGATTGTTGATTCATATTAAGGCGTAGTATAAACTGGGCCCTATGCGTCTGACAGCGGTAATATATCACAACGattcgtactctgtatgacGCTGATGTACTCTCTCTTATCTGACATCTTCCTCCAAGGCCACTTGAAGCTACCTCAAGATGCAATTGACCAACCTTCTCGGAGCCCTAATGCTGGCCAGCGCAGCCACAGCAGCACCTCAATCCATTTCAAACAATGATAAAGCCCAATCCTTGACAACCGCTGCCGCAGCCCCGGGTTGCCGCTGGGTAGGAAGAGCCCCGATCTGCCGGGGCAGCTGCAACGGTAACGAAGCAGAGAGAGGACGTGATATTAGTGGAGATGGTGCACCTTGCAGGTCTGGTAATAAGGTGCTTTGCTGTAGGAAGTGAGCTTCAGGATGTTGATATGCAATGGGTTGGTGGAGGCAAATGGTCACATAAGAGTGCCTGGGGATCATTGTGAATCATTTTACTATATGCGGAGACTCCTCGATCTCAATCAATATGAGCATAATGGTAACAAGCTGGTTAGCACTTGCATATATACGTGAAAACAGTTTAACAACTACGGGAATGACCATACAAATTGGTATATACATCCCGAGTTTCTATGTGACCAACCATGACGGCAAACTTCTTGCACGATTCCGGT
>MSTRG.10474.1 JXNT01000018.1 221992-223480
CCCTGATACAGTAGACGCCATACCGCAAAGGGCAATGGTATTCCCGTCGACAGCAGGCGGTAGGGCTCGGCAGAAGCGTGGTTCAATGAGAGCCGTTTCTGGCGCCCCGCTAACCGTCACAACTTATACTCTGTTCCCGGCGCCTAAGTCAGACTGAAAATAGAAATGCTCGCAAAAGTATTATAAATCAGTAACGATTATTGACTTTTCATGATGTCTTATTAAGAAACTATGCAAACAAACCGAAAGGCCAGAATCTCGACAGTCAGGAACGCCAGACTCCAGTTTTATATCTTTGGCATCTGATAGAACCACACCAGTCTTCAAATTTGAAGGTCATTAGCAATGAACCTCAACAACATCCACTTGCTTCACACCAAATGCCGGTATATATCTTCTCTAGTTCCCCTTGAATGCATAGAATGTCCGGGAAATTTCCCGCCATGCGGTAACCTCATCAGCAGAACCAGCAATTATCACTGGAACAATGTGGCAACGCTCCTTTCCACCCCAACAGATGAGTATTGAGGAGACATCTTTGTCAAGCATCAGCTCCAGTGTGATTGCAATATCCTTTTTGCAATTGGTAtgtgtcagggtgcagggtcaggtacagatatatattaggaatttacgaacaggatcggcgtcaGGCACAGACAGATATTGAAGTGGGGATTCGGGGAATCGGAGGTATCAATGATCCGCGATTAGACGAGGTCTTAGATGGAGGAATCTATTCAAACGAAAGAGGGCAATATATTCTCGCCGTATGCAACAGTCCGAGTACTTGAGTGCTTGTCTATCTAAACGTGCGCATACGCTGGTCTATATCATCGGACCGGCGGAACTTGCCTAATCAGTCCGACGTTATTCCTTATCAGATATCtcgtgtgggtcacgtgcggTCACGTGCGTAGATTATGGGCTGGCACTGTGacagtgatgagaatcggcggataaatagttggcccgattaccgaggccaggagattcttatataggccagcgtgtgcgcacatatagctagttaagcactcataagcactcgatcagctacgtacgcgcacgtacgttcgttaggcaatatacctctttcgttaagctagtcctctccatatagacctcgtttagtccggaataatcgactcccgattcccctctgagctacaatccgagagaccccgcttcattggttatgagcccgggtttgtccatacagtcgtcttaacaaacgctttggcaccccgggggttctatattcgcttaacatcgagtatagaccgatcgatacgattccgactacgagtctcacccttgattaactccctacatgattaccggccaataatctgctcagcggagcctattgggttgtgagagaagtcataatggcagagactagcagcaagggcaaggag
>MSTRG.7479.3 JXNT01000008.1 722316-722893
GGTCACGATAACAATTTCCCTTTCTCAAATCcaacatcttctcttcaaaaTACTCCTATCAACGAATCTATTTACATACCAGAACTATCATTCCACCAAGGTACCCAAGATCTGTATATCACCATGCCCGCCCACAACAGCTGCCCCTCCTGCGGTGCCGGTATCCCCGGTGAGACCAAGACTTGCAACTCGTGTGGAAAGACCTGCCCTGTTTAAGAGAACTCGAGGTGGCTAGCGGAGGATGTGGACGATGATACGAGAGATGAGATATGATGGATGGGATGTGACGAGACGAGACGAGACGAGAATGAGATAATGACAGAAAGTGATTCTTGATATCAGTTTTATGTCCGGGTAACACAAGACGAGTAACACAGTAACTGTTATATCCCGTACCAACCCCGGCACGTTTGATCGACGATGACTCGATTCTCTCACAACATGTGTCCTACAATCCCTTC
>MSTRG.2911.1 JXNT01000002.1 2865637-2866800
GCAGTACTTTCTAATCCGGAGTTTAGTACTATGTATGCTCAATGCGatcatgttgatgttgtacAAGATATACTCCCGTACAAGGCATTGTACCTGTGGTATGACCACTCCGCATAGAACCACGCTTCATACACGGACCACCTGGTCTGATTTTTGACATCAGGACTATCAGACATACATCAGCAGTCAAGTACAAGTAAAACCAAGCAAGgaaatacagagtacaagtacagagtacatcatACAACCTGTTGCTAGGCAATAACAAAACCACACCACCGAACGGCTCCGCTCCTGTTCGTTGCTTCCAGCAAAAGGAATTATGCCGCTGGATCTGCGCAAACACAAACAATCGCTTTTCTTCGTCACCTGCTGCTGCCGGGCCAGACCTTGGTACTATGTTAACCATGTTAGTGTGTGGCCTGTGGTAAGTTTCTCGGCGGAATTTCGCACGTGCGGGCTATATTTGTTGCTATGGCACGTGGTTGTAAGCTTTTTACAACTTTTTTTCGCGATGGAAGCTATGGATTATATATGATGATAAATCCCTCGCTATcactactctgtacctgAACACAGCAACTACACTCCGTGCAATACTTGTTATGTGCTATCTGTGATCAACGTGACAGTGACAGCATTACTGTATTCGGTGTTTCTTCCGGCTCTCATCCGAATGACTAAACCGCCTCACCACGCACAGTGCCCATAAGTGTCCAAGCATGATACTATCGCATCAGATAAAAGCAATATCCATCCGTTGTTCGAGATATAATAGTATTGTCTCTGCACTTtgattaagcactcaattaCTATGCCCTCTAGTTTTCTACCTGACTCGAATCCGACTCATGTACAAACCACCGGAGTATAGTCGGACCCAACTTACCCCTTCCGGCCCAGGTGATGCAAACCGACACTCCCAATTACCGAATATACTTATCAGTGCATTAGGAACTGCTGATCTTTCACTGCAGGAACATGCTACTTGCACTTGTAATTGTATCCCCCACAATAAAGTGACAAACAATAATAAATACAATACAAGActcgatgcgatgcgattcTGC
>MSTRG.2119.2 JXNT01000002.1 534827-535999
CATATAGTTTCGTTATTCTTGATCTATATTCATCTAGCTTCCTTCTACTACCATCTATTCATTTGCTTACTGTCGACAGAGCATTCGATATAGTCTATTCTGTTCGATatatcttcttcttttgccatCTATTCTCGTCTACTACTTAGTTTATTCCATCTACTACCATCTATTTGCTCTATTTAGTCTAGTTGGTCTCCTCTGTTTTCTATCTATTGCCATTTATTCCCATCTATCCTTTCCATTCgattcatcctcatcttcggtACTCTTTTCAGTCTCAGGCTACTTCTATTCCGCTTTATCTTCTCGATCTCTTCTATTCAGTCCGTTTCCTCTAACGTCATTTACTCGGTCTATTCGTTACAACCTATGTACTCCATCTGTTCTATCTCTTTCAATTTATTCCAGGCGCCAGGGTAGCGCCTGAGCCAGCCCCGGGAGGGCTGCTGCCTACATACTAACAACaccacagcaacagcaggccCACGGTAGGGAGGCTGGGAACGATGACTGGTCCCACTGGCATGAAACACGGAGCACCTATCCAGGAGACTTGAAGCACCTCACTGCGTCGGGTCGGGTTGGATAGGGGCGTGTGTGTGCTTTGAGCTCCCCTCGAGCGTCCTGTCTGCATGTCAGTACGACCAGTCTTCGTCACCGGCCGACTGACCAGGACTTGAAGGACGATACCGTCTTCATAGGTGGTCCTGGTTGGGTGGCAGGGTACGGCCTGGGATATCGTTTGATATCGTTTACTGTTTATCGTGCATGGTAGTGGTGGATGGTGGTTTGAGGGGAAGTGAAGAAGACCAGAACTGTTCTTTGCGTGTGGACTTGGATCTACTTAGACAAGTCGATACAGTCAAATAACATTCTCATTATCATTCAACTAAATCATACACAGTACAAGCAAATCAGTAACGTAGTAGGCATCTAAGTACAAAAATAAGCTTGCTTCCAGTACACAGCATGCTGCGAACTGGTACATCGTAGCTAGACTTGAAAAGTATTCGCATATGACACAGAGTACAAAATACAATACTAGCAAATCAGCAAACCACAAATATCACGCTATCAGATGTGAGTGATTCAATCTCAGTCGTGCAGTTGCAACGTC
>MSTRG.6017.2 JXNT01000006.1 204846-206653
TCGGCACCGCTGTGTAAGGCGGCCTTGTGAGCTGCTAGAGCAGCTTCCCGAGTTTCTGCTACATGGGATTTCAGACCTGACCACCAAGGCGGGGTCACGTGTGGGTTCGGCCGTGGAATACGTCACATATTAAAGGAGTGTCCCTAGTAAAAGCGGGAGTGTCCCATCAATTACTGTTGAAAAAGAGCCTATTAGGTAATACTAGGATCCAAGAAACAACAACTGCAAAGGGCTATGGCTGATTCGTTCGAAAATACTTTCGTGTCTCTCCATTTCCATGTTGGCTCTACATTAATACCATTTTGAAAAGCTCCATTGTGATAAAGTGCTTCAGTCTCCAAATATCAGACTTTTTTTTGAGCAAAATTCGGCCCGTGCTTGGAGTTCTTCTGTGCCATAGCGTCGTGAATGGTTTTCGTCCATCGGGAGTAGAGATCGTCTGGGagcattttctttcttccgaTCTTTTTGATCTCCAGTTTATCTTCCACCGGATTGTAGCGAATGGTACAACTCCCACCCCAGTTTCTGGTCACCCGAAGGATGTGATTGATAAGTGCAATGAGTTTCTTGATATCATCTTGCTTGGGTGTCTGGGAAGCCCAGAGCTGAGGTGCAACTTCTGACAGTTCCAAAGGTCTGTGGAAGGCTCGAGTTTTGATCTCTAGGGTCGATTCCCGTGGCACTACCCGGCCTTCCCTCTTGATAGCCAATTTAGACCGAACAGAGTTTTCATCCGTGGTATCCGATGAGAGGCACAATGATTTCAAAACGTTTGCAAGATTGTCCCCTGTTGACTCATTATTCTTTACACCGGGCTTCAAATCACCAACACATCCGTCTGTCTCATGGCGTACGAGAAGATTGAGACCGCCCAGTCGGTACGAAATTATGCGGTGGTGTCCAGTGCTGTTTTTAACCTGAGTGACCGTGTAAGCTTTTTCGAATTCATGTCCAAAGCCCCGAAATTTGTCTGGCCCGATCACTTCATGGGTGGCGGTCTCATCACGGCAAAATATGGCAGTTCGAGCGGTTGTGTCTACCTGGATGGTGAATGAATCTAAACCATCTTTGGACAAAGTAGGATTGATAAATGACAGAAGTTTACGAATGTTGTTCCGGTCGGTCACAACATCGATTGAGTTTATGTCAAATGTGGGTTGCTCAATGTAAAGGGAGCGGAATAACGGCTCCAGAGGGCTATCAGGATGGCGAGCAGCATTCTGAGCAATATAAACAAGGCCGCTATCCTTTTTCACACGTCGGTTCCCTTGTGGAGGAGACCACTGAGCTGGACTACCTGGGACAGCGATAGTGGGTGTGGATGCTTCGATCCAGTTATAAGAAGCCAGGTGCTTCACATCAGTAATGATTGCTTCTGCTGGAACAGAGGATTCGAGATCGAGGCGGGAAATCTTCACGAACTCCTGGGAGACTGTTTTGGGATCTGGCATTTTATGAATATGGTAGCCTAAGAGTGGGGAGACCTGAATTTGTCGAGACTAGTCCAcaagatgaattgaaaataaGAACGTTGTGGTTGTGATAGATTTCGTGTAGTAAAAGAATTTATTGGTAGGCGACGAAGTAGAACACCAGCATTCGGAAAGAAAGAcgggaagaaggaaggaaagaaatgaaaaataAAACGAAGGAAGCTATCTTCGTGCTCCCAAGGGTAAGGGCCCTAGACCTCGCTAatataaagaaaaaagaag
>MSTRG.8909.4 JXNT01000012.1 368014-368679
CTGAAAGCCCACCAGAAAAAGCACCGAAAAAGCAATACCAATAATCAAGATGCCTACTTACGTATGTCTATCTTCCCTCCCTTCTTTCCCCCTCAGATCCAACTAAAAGCAAGTCCCTTGTCATTCACTCACACTCATACTCATAACTATCCTCAAAGATCCTCACGGCCGAATTCGAGGACTACGGCTTCGCAGAGCACTACCATCACATTGATACCCTGTACTGTCTACCTCCTCCCTgttctattctattctattcttTCTTGTCTCTATCATTCCCGTTTTTCTGACGTCGCACTATGCGCGCCAGAGTATCAACAAAACTCCACGAGAAGGGTGCCGTTTCTTGTGTACCGCTTGGGAGGAGTCGATTTAAGAGTTTAGCTAAGGATTATAGCTTCGAAGTACCAGAGCAGATATCCCTGGACGACCTGAGAACCACAAAACTGGGCTATGGCATCTCGACCACCAATTACCGACGGAATGACGGCAACGCATCTGTTTATTTAAAAACACCTCATACAGAAGACCAATGTCATAGCAAATGAGTATCTTTCATTCTCTCTTCAAATTCAAAGCAAG
>MSTRG.10865.2 JXNT01000020.1 191595-191939
CGTGGATAATCCCCGCCGACAGGGTCTTAGTTTCCTTAGTTCTAGTTCTTAGTTGTCGCGCCGGGTCCGACACGAATCGAGACTTATGCAGGCTCGATGGGCGGGAAAACGTGGCGATCAATTTGAGCACTGGCGTTGTCAGGTATGTTATGTATTTGGCAGGTATAATAGAGTTCTGGCTTATTTGCAGGTATATTTGCATGGCTGGAAGCCATCGGAAAGTTGGACATGTGTTTATGTCGCGATGTCGCGATGTATGTAATGCTCAATGACATAG
>MSTRG.9521.1 JXNT01000014.1 275168-276105
TGACCAACGACATCCAgattttgctttgcttgccATTTCTGATAAACTGTGTGCTCAGTCCATGCTCAGTGATCAGTAGTGTGGCTGCTGAGCTATTCGTCTGATCCTTTATTTTGTGCCAGTAGCTCAACAGCTATTGTCAGATGAACATGCCCATCTCTTAACATCCACTTGGCCTTGCCTCAGACGCGGCAGTAACAGCGTTCCTTAAAGGGCAGGAACCATCATGCGCTGGAATTCCTTGAGCTGAATTAGGGTGTTACTGCAGCCTCACTTGAAGAGATGTGGACAGATATTCTCGGGCTGCGGGAGAAATACCCTGAGTTGGCAGAACAATTTGAACACTTCTGAATTGACCTAGAGTTGCCTAGATCATGCAGTCTATCTTTCATGGGCGAACAGCAGCAGTCTTGGCAAGGTCAATGTTTCAGGACTTCCTGCTGAGATCCGAACGAACGCATTGCAATATACGACTGGCAGACCCCGTGGCAGCGGTTCGTGATGTtgagttgtggttgtggagTAATCTGGGATCATGACTTGCTTGATGACTATCTCAGCGTCATTCAAGAGCTGGTCATGTATCATGTGAATTTGGACCAAAGTATCCAACTGGCAGAGATGAAGGATAATTGGGGCAGGGCATGGGGCAGATAGCATTTCCTGGGAAGGTGGAAGTACCTGCTCGTGATGTTCTTGCGTTGGTATTCTCGAAAGAGAGAATCGACAAGGTTGGTCGGTGGTTATGGACCATGAGATAGATGCATATATTTCAGTATATACCAGGTCTGACAGCACGTACATGTTGTGATGTGATGCGCTTTTCTATCATCTAATCAGACGTATTTTCCATACCAATCGAACACCAATAACC
>MSTRG.5460.3 JXNT01000005.1 1124569-1125474
TCAAAAGCCCGCAGCATGTTCATTTCGAACAACGCAATAATTCTCATTATCATATGCTCGCAATCCTCCGTATAGTGGTTGAAAAAACCTGGGTACCCTGTTACGTACAAATTGAAGTCCTGGAGAAGGCGTCACGTTAGCGATTTATGTCACCTCTTTAATCAAGATGAAGTTCAGTATGGTGCAGCTCTATGTCGGAGCAGGGTCCGCTGCGGTACTTATATTCGACAACCAGAAAGTTATCACTCAGCTTTCCACGCTGCACAAAGAACACGATCGTGTCCATGGACTTTCGTCTTGGGAACAGTGCGAGCAGCGGTCTGCTTCCTCCCAAAGTGTCTGTGCACGGCCTTCGTCACATGTGGAGTGTTAATATCGAGAAATGCGAAGTTCGAGCGCGAATGGGCTCACGCCAACGCCAAAGTCGCGGGTCAGCCTGTCCTTAGACCTGCGGGCGGGCGCGTTTCCATCCAATATTTGAGGGCATAGCAAAACCTATAATCTGCTCCGGGCTGCGAGCGTCCGCGAGAACCATATCCGTCCCCAGAGTCTCTCTCAAATGTGCTAGCTGTATTGGGTTCCCTCACATTTGAAATGACTTTGGTGGCTATTGTCTTTTGAATTACGCTGAGAGTACCCAAGGGACATCCAAAAGGCTACTGCTATTAGTTTCCACAGCAGTTTTAGCACGAGCTGCTTTGGCTCTGCAGATTGTTTCACGGTAGTACATGGCTGATCAGATATACCAGCCCATAATCATGAATTGTTGCAGATATTT
>MSTRG.2760.1 JXNT01000002.1 2387252-2388176
GCCTACTTCAGTTAAAAATGCAAGTTAACTAGCAACAGAACAAGTAAAACAAGGCAATTTTTATATACAATAATGCTTTATCTAGTAGTGCAGCTTGATCTAGTATGTCCTATTTGATGGCAGTTGCTGCAGCGTGGTGGTGCTCGCTTTCGTGGTCTCTCACCAccttcatccaccacccCAGCAAGTAAATCAGCAGCTTCCTGACTGCGTTGCTGACCCTCAGCGCCAGTCAgaataccaccagcagctaTAAAGGTCCTAGTAGTATCCCACTTGCGCTTTTGGGTTTTATTAGCAGCACGTAGCTGCTTAACCTCATGCTCTAAAAGCAGTGCATTCTGCATTGCCATTTGAGCACCCTTGACCActtgctcaactgcctgatTGATAGGACTTGGTGGGCTGTGTGTACGCTGCCTCCAGAGGTGCTTGATAAGCTCAGATTGCTTCTGAAGTTGCCTGGTAGTCTTGGGAGTCTCTGCTGTCCAACTAGATGACTCTTTGCTATGTGaactgcctggtggtgtagagGTCTTCACCTGGATATGGAGCTCATCAAGTACATTCTCAGGTTTATATGGG
>MSTRG.4186.3 JXNT01000004.1 268866-270011
ACCGCGCCGTTTGGCTCGCGACTACACCATGTATTTGTACTCGTTGGACTCTTTGAGAGGAGGAGATTCTACTTATTAAAGATTGACTTTGTTTATGCTGGTatactttctttctttctttctttcgGAGTCGCCGGGGTCTAAATGCCCAACAACCACGGTTGGTTACCCTTTGTTGGATATTCCATCGCGACTCCTTTTCCAGTCTAGTTATGTGTGGTCATATCGAATTGACATTGCGGTATTGAGTCGGCTTCATAGCACTCTGGCTATTGCTTCTCTCTCAGCAGGTGCAGAGCATTTCAATCGCTTCAGCATCGCTGCATGGGGTTACCATTGCATGAGCTATCATTGCACGAAGTGAATTCCATGTCCTGTCTAACGCACTAAGAGCTCTGCTAGTTGCGTCGCAATATATTCACACAGGACTCGCCTACTATAAGTCATGCTTAGAAGTTTTCACCATGACATTAAATCGTTTGTGGCCGGTCGACACTAATCCTATGCTGCATCCCAGTAGTCCACATCCACTTCCCTTATCCTTTACTTGAATTCTTCCGTCTGGCCTTTACTACTTGTATCCACGAAACACGACTACAAGTGACCATGTGTGTACATGTGCGCCAAATATGAAAAGTCCTATTAGGGCACAAGAGCGTTAGCGTAAGTCGACTAATTATATATTGTCTATTCTAGAACAATATAGCAGTGGCACTAGTGAagtagcactggttggcttCATTTACATAGCAGATAGTTACTGGGTAGCCGTGCGCAGGTAAGACATGAATATCCCGTATCCAGCAGTATGTATTTAGGGGAATCTCGGGTATCCAGCATAAATTCAACCCACGAGAGACTACTGTAGATATGTACCTCTTCTTGCCTACTATGTACGATTGTACCTTCTTAGCTTCACCATTCTCCCATTGATCTATCTCACAGAAAGCCCTGCATAGTACTAAAAGTGATGCTATTGCGGTCTCCTGACGCAACACCGCCTCACCTGACAGCC
>MSTRG.5736.2 JXNT01000005.1 1862065-1863035
GTTAAAGAGTCGACAGTTGCGATGCGAGTCGATTCGAGACCATACCTCGAGTCTCACCGCCTTGTTCTGCCTCGTTTACCCCAGCTTATGTGGGCGGTGATGGAACTGAACCAATCATAGTGATGAAAGGACCAAGCCGATGTATGCTTTCCTTTCTGGTCTATTCCCTTTTCCAGAGACCATCATCTTAGCTAATATCAGCTTATATTTCCCTTTGCATTGATTTCTCTTCGTTTCCTCCCAATTGAACATACTCTCGACGTTCAGCTCACTTGAAATGAATTGTCGACCATCAAACTATGTGGCATTTGATGCCCGAGTCACCGCGTATGGTACTTCAGTGGGTCACACGGTGACCGCGGCTAGCCGAAGCAGTTGATCCCCATAGAATGGTACCTGGGTAGACGTGTGTAACATCTTGTATGCAAGTCCGAGATTGGAAACTGTAGTCAGGAGGCCAACTGCTGTTCGATGAAGCTGAAGATTCGTATGGGCATAGTCTTTTGACCAAATGCAACCGGAGACCTACTGGTCCAAACTATTCCAGACTTTGTTCAAGATCGTTAGTTTCGGATACTCACGCCATTTGGGCCCAAACAAATGACAGACATGTTCGGGCATTATACCTATATCACTCATTGCAGTCGAACTGAATGCGGCACGCGGCTAGCCACCTCGCAGCTTTCTCCGGAGTGCTGCAGGGCGTTGAGGTGTTGCAAAGGCGATTGTTCTTGTCTCCAACGCCACTGATTGTCGGGCTGAGAAATGGTACAAGATACGCATCCCCGGCatgtatatatatccccTCAGATTGCTTATCAGAAATATGTGATAGTGGGGTCATGAATGAGATATGACAATCGGTTCATAGATAATAAGAAAAAGATCAAATTGCAAAGAGAG
>MSTRG.5960.2 JXNT01000006.1 71951-73388
GCGACGTTTAACGGAGTGGCGTGGGACTGTTGGGTATTCTGGAATGGCTGGGCCATTAAAGGTTGCGACCCTGGGTTCATAACAGGATGGCCTCCTTGTGAAAATTGTTGTACTGTCGATGAAGTTGGAAGCAGTTGAACAGGGTTGCTGCTACCTTGACTAACAGTATTCGAGGCATAATGGGACACTTGCCCCGGTTGCCCCGGTTGCCCCAGTTGCCCCGGTTGCCCCGGGAACGGGAATTGCGTGGTTGGAAGAGGATTCGGTCCCCCAGGGGCCGGTGGTAAAGCTGGTGCTGACGCTGTAGCCAGCCCCGGTGGCGGTTGCGGCTTGAATGATGTGAAGTTGGGCCCAGCAGTGCCCTGGGTTGGAGACAATCGTTCATTTAGACTGTGCTCCTGTGGAGGTTGCTGGTTAGGCTGCTGGTGCATAGGGGCGCTATCTGCCAGTGCTGAACGTTGAATAGCTTGTGAGGGATCGTCTAGAGCCGGATGCCTCGGACTGCTGCTTGACCATATTAGGGTCAGCTGGAGGCCCTTCTGAATTTGCTTTGTTCCAAGGCGGGGGAAGGCCATTCTGTGGTAGTAGGCTGGGATGCGGCCCGTCCAGAATAAACGCGAGCAACGCATCACCAAGTTCCATATGTTTCACATAATCCTTCACATTCGATCGAATATTGGGCGCTTTTTCCAAACAGAATCTGGTGATGGCACAAATAGCCTCCTGGTTTACCATGTCCGCAGCACAACTATTGGGGTCAATTCTTTGAGAGGCATCTTCTCTAGAATCTCCCTCCGTGCTTCTTCTGTCCCGTCTGTTATTGGTGTCCCGGTTCCTGGTGGTAGGTCGTCTCTTTCGTCTCTTTGTCGACGTTGGCGTGTGCACTCTCGCGTTGGATATGTTGACCATGGCTAGAGGAAAGGATACAATGGATTCCAATCTTCAACACGCTTCCTTGTGAAAAGCCAGCTGTTAGCCTTGTGTTTGAGATAGAATGATGAATTGATGGACGGACTCGCACATGTACAATCTTTATAGTAATTTAGATGAGTACTTTGTTTCCGGCCCTTCATCTGTTGCTCTTAGGAGAAAAGtggcaaaaaaaaaattaagCTGGACCTCATTTTTGGGACCGACAGTACAATCCAGCACAGGCTCTGTTGAACGTAGCCAACAGTTGGCAGTTTCCGTATCGCTAATTGGCAATTgatctttttatttttgaaAGGAATGAAACGGAAT
>MSTRG.8581.1 JXNT01000011.1 381626-382619
GTTGTTATCCATAGTGCAGCTCATTTCCGTCCAGGTTTGACGACTGGCACGATTATCGGCCAAAAGGCACCAAAGGCAAGTCCAACGTTTTGAGATATGAAAACCCAGAGTCGTAATGCCACAATTCGGTATTGATTGCAAATAAACCAGATTCTGGGactgtactttgtacagcGCTCTTGTGTGAATTGGACAGTTTGTCGCGGGGCAAAGCCGCGAAGATGATCTGCAATCGGCCCGCTAAAAAATCCCATGCTCCACTATGCCCATtcccgtactccgtactatgtacatCTGAGCGAGTAAATAGACAAGTCAATCAATAACTGTTAGGCTGAAACAGTGAGATAGTCACGGAGATTAGTGATTTATTCTAATCCTCCAAActcctactccgtacacttCAGCTACTCCCATGCGAGAAATATTTCTATATATTTCCACCATGTTCAAATAAGCCCAACCACAACTCTCTACCCCTCTCAGCGCATTCCCTCCTGATCTACATTCGGCGAACAGGACCCATTTCGTTAAACCACCTAGCACGGTTCCACTCAACGCGTTCAGTAAATCGCCTGAGACTTCGTTTCGGCCCCAGCGTACCTCCCACCACGTAACTGCGAGGCGCACGGTTGGGTGTCTCAGGGTCCCTGGCCGAGCGTCGACATTGTTAGGGTCGATGTCAATGGTCTCTCCTCGGCTCGTGCCGTTGATTCCAGTAGGAACTCGTCGTTATGATTGCCTAGGCCCAGAGTGGTGAGATTGAGATCGGTGGAGTCGTGCAGGACATTGCGGGTGAGGATGTtcaaggcgaagaggaggggattGCCGGAGGCTTTGTTAATATCGCCCATTTTCGATATATCGAGG
>MSTRG.10445.3 JXNT01000018.1 144968-146127
agcatGTCAAAGTACCGAAAAGAGCCACCGCTTGACTAATAACTTCTGACCTTTCTTCGGGGAAAGCGCTCTTCCGCCACAGACTGAGTCAGACGCCTACCACGGTCAGACCAGCTCTAAGGATGTATGATTAAGGCCAAGTTTACCTTGCAATGGACATGCTAAGTACTTGACACTTGGTAGTCGGAAGGAATTGCTGTTTGTCACTGTTGCAGAATCTGCAAATAAGGCTCATCGTGCGAACAAAAGTAAGCAATAGGCCACAGCTTGTCCATGTTGATTGCCCGAGCTCGAAATCTCCATCGGAGTACTCGATAGGAAAGGCCATGAATCCCTACCCCCGAGCTCTGAGACACAGCCATAGCCACACCTGAATAGTTGTACGACGGGACCTCTACATATTTTCCTGCTGACCATGTCCCCGGTCTTCCCCGTTAAGGGCAGAGCACGGTGCTATCCGTGTTGCATCATTGCGCACATTGAAAATCCTCAGTTGTTCTATTGCCATGTGAGATAAAAAATCCTTCTTTGACTGAAGAAAGAAGCACGCGACATAGGATAAGACAACTTGGTGGCCGCAAAGACCGAGGGAGCAGTTGACGTTGGGGCGATATGGAGCTATTCCCGATCGGGAATAGCGCCTTTAAACATCTTGCAGAAATCATTTTGCAAATACGCCAGTGAATACCATAAAATACACAGATTGTATTATAGACAGACTTCTCATTCCAGGTCGCGTTAAGCTCTCCATCTCCCCAGCTGCCATATAGGTATATCCACATGGAAAGCTGGGTCTTCTGCTGGTATGGCATTCCTTACCCTATTCTTGAATCATGGAGGATTGAATTGACGTCCACGGATGCCATCAATTTGGAACACCCGTTCACCCAAAACAAGGCGATGTATAGAGACTACTTGAATCCTTGCCTGATGAAGCAAATCATGTTTGAACCCGAGAATCTCAGTCACTAGCCACGAGATCTCAAGTGATACCGCTCACAGTCATTTTCCGGAGGCGTTGCTTGTTCACACATGGCGTCTCTCACTACGATATCTTTTTTTTGGCTTTCAATGTACTCCGCAATAGC
>MSTRG.3169.1 JXNT01000003.1 330224-331776
GGGTTTGGAAAGGAAGACGTACGGAATATACTACCGCCGCTGCCGTTGCCGCCAAGGAATGTGAGCATGTGATATTAGTGTGCTGATTGGTTGATCGGTTGATTATGTCATACATCATCCAGTGTAGAGCGGTACGGTCGGGGCTGCAGATAATCCGGCAGTGATACTGTTAGATCCGGAGAAGGAGCTGCTATGAAGCTATATGGACAATATAGAATGTGCTATTGAATCATCTGGTAGTTGTTCAGAGAGTTGATCTATCTATCGACCAGAATCAGGAAAAGCTGCTATCTAAAGAGCGTGGTGGAGCTCGCGAGAGCTATCCAATAATAGTAGTTGATGGTGAATGCTGACACCTCAGGCATTTGCCAAGTTCGATATCCAGCGGCGGGACATGACACctattgtacagagtacatctaTGGTGTATGTTTAGTTGAGGGCCCGGCTCCATTCAGAGTCCTGAGAATCTGGGGCTACCCGGGCCCTCTTTAGCTGCTATTTACCCAAGGACCTAAGTGCTTTGTCTGACCTATTTCCTCACTGTGTTTGGCTCCAAATTGCCCAAGGAGCCCGGACTGTATTATTATATATCCCGGTTCAGAATCCAGTACTCGGAGACGGAATATTTAGATTGCCGATTGTTTTGTATTAGTCAGCCTGCCCCCCATAAATTGCCAGATAAGGGGCTTCATAGCAATTTAGACCTCTTTTTGCGATTCATTggttgagccatatatccaCTACACCGTGGGTTGCGACAGATATCTTTCTGTACTtgacgccgatcctgttgcagctcgaagagctgcgtcttgtctatgtacctgtagatagcctgatcTGTAGCCTGATCTGTAGCCTGACCTGtccgtcaattcctaatatatatcctgTCTGTCTGTATACCTGGCTAGACCCGGCCCACGAAATGCCCATTTGGCCCCCAAATTGCATAAAGCTAGTGCATAACTTGCTGACTTAGCTCAATATAAGAGGGATAACTTATGCAAGGCACGTGCGAGCTGGATTTTTTTGGTGTGTGATGgatggttgattgaaagcgagggcggtgaggcacgtgacccgctgggtactgaTAAGGATTGATCGGATAAATGGTTGACCCGAGTAGCGAGGTCAGGAGGTTCTTATAGTCGACGTGCGCACACATATTGtagattaagcactcaatcagctacgtacgcgcacatacgttcgttaggcaatatatcTCTACCTtcaactagtcctctccatatagacctcgttagtccggaataatcgactcccgatttcccctttgagctacgatccgagagaccccgcttcaggTACTAACAAAAGGCATGGATCACGTGTTACCAAACGACAGCCGAAAATGGCGTCGTCTTGAGGCCGAAAATGGCAGCCACTTGGTAAACACAAATTGTCAGAGTGTAGAAAATATATATTCCATCTGAATATGCAATGAAAAGACCGTTTTCTAAATCAACTGACTTCCAC
>MSTRG.9963.4 JXNT01000016.1 100006-101632
ctctctctgtatATATATTATTGCTTATACAGCTATTTATATCTCGCCGCCACCCAGGGAGATGTTGGTCGACTGCTACGGCGAGTTCCCAAGTCAAGCAATGAGATTGTGGATTGGGATTAGAATGGCGGGGAAGCCCGGTATCTGATGATATACTGTGGGCATCGACCACAGCCTGTATCTTATACCTACTGGAAGAAAGTAGGCGTTGGGGACCAGGTGGGCGTCTAATTACAGTCATCTCGCCATGGTATCTGGAATCATTGATATGCGAGTCATAAACCATTAGATACTGGCTGGAGAGCGAGCGACTGTTACAACGCCGGGGAAACAGAAGGCTACTGACTACTATTTTGTCAGTTCGGGTCCGTCTAATCTCTGAACTTGAGAGAGCTGTCCTCGGCTTTCGACGGCTACCTGATGGCTTGCCGACCGGGATCGACCGTGCGAAGACACTGTTCCTATACGATCCCTGATACTACACTTAGTTCAGTTTCTCAAAATTTGTAAGTCTCTGGGACCAAGACCATCCCATCAATTTGTTAAtcgctttctctccttcatATACCTGCGTTTGAAAACTTACTTTTTTATTGCATGTGTCAAGGGGCTCTTTTATCCAAATGAAAGTAATAGTTTTTCAACTCTGTCCTTGCCAGGCGCCTCGTTATGATCCATCCAAAACTATCTCTCGAGAATCACTAATTAGTACCAGGACAAGTTGCCCTCTATATGGACGAATTGATTTTAACACGAGTACAATATATTCACCCATATGATTAGACGTGGTTTCTCAACGCGCCAATAATAACcagttcttcctcgtcggtcTCATATCAGCAGACGCAGAGTTATCGGCAGACTAACCGTTACAGAAGTTGTGACTTGTTCCTGATTTGTTGTTAGGGCTAAAGGCCCCGAGAATCAGTTTCATTGCTCAAAGAGGATTCTAGTTACGTCTATCGGTGGTTGAAAATGGCAACCTGATCCTCACCATGAGCCCAAGTATTCACGCATTCTGATAAAGGGACACTTCATTGCAACATTAAATAACACCATGAAGGTCCAATTCTTTAGGCTGCCAGCCACTTTCGTCTCTGTGAAACCCGTCAGCACCGCCGGGTGGTGTCGATGCTCTTGGTTTCGACAGCGAGCTGCACTATGTCATGAGATAACTACATTAAGCTCAAAAGTTATTACCCGTGGAAGTCCAATGGTTCGTTCATCAGCCTATTGTTTTGACGGTTTTTACGAATGAGTCAGCAAATCACCCTCCCCCTTCAGACTCGAGGACGATGCACCGAGAATACGAGGAAGCTGGACGAATATCTTTTCAAGGTTGGCTTAACAGGCGCATAAGGCCAAACTCCTGCATATATGCATGTTCACTTTCTGGCACCTCCTGGGACGGTTCATACAAAGCCTAACTGGATTTTGTTAGGATTGGTTGTCCGGAACAGTCATATGGTGAGCATCTGCTCTTCTTTCACGGTGTTCTGTTTCCGGTGATTGGTCTTCAGTTGATTGTCTCCCGTTTATTCCTGAGCTGTTGGAATCCTTGAACGGAG
>MSTRG.11286.1 JXNT01000023.1 90029-91062
gctgcgtcttgtctatgaacctgtatatagcctgacctgtagcttaacctgtcgtcaattcctaatatatctgtatctgaccctgcaccctgacattTATCACCATCCAGGAGAAATGGTGGTTTCTTGCAGTTGTTCAATCATCCCGAACATTTCTTCAGCTGAGGGCATTCATTCCTCAGATCCACAGGAGGATCTAGGAGTGACATTTCTGTTAGACATGGTTGTATTGTCAAAGTCAATCCAGGACTTGACTCATGCTGACTGGCAATCAttgtgtcacaacctggtTCCTCTTGTAttgtacctagggttctagttaacTAAGTCTCAGGATGGACACACTCACCTGTGTGTTCTCCAATGGTCATTGTGTCATCAATGACTGATTCAGGTCATCAATAGCAGATAATATGTTGTTGGGTATATCACCCCTGCCAGGCTCCATAAGCAAGTAAGATCAATAAGGTAACAaagtagagaaacaaggccaactgagtacaTATACTCAGTTGTTGGTTTAGTGCAGACAATGTTTAGGCGGTGATTCATTGTCAGTGTACATACATCATTATATTTGTTTTCATGTGAGACGGAGCAGGAATCAAACTATATGATACATGGAAAACTTAGCAATGTGACCAGTCTATGTTACTCTGGCTTGCTTAGGTTGTGGGGTCATTCGCAAAGCAAACCATCACCGAGAATTTCCACGCGCTCCCTACAGAATTTGGAGACGGTATACATGCACCGCATTCATGCTGAAATGACCGGTTAAGGGGAGGATTGTCCGACCGTTTCTGCAGAAGAAATGCATCGCCTCCCAAGACCGCTCCTCGACGAATCATTTGATGTTGACGAAGGGAAGATAGAATGGTTAGTCCGATGATGGATACTATATGAG
>MSTRG.11642.3 JXNT01000027.1 48716-49741
aggacagagtacagagtacttgtacgcTCTACATACAGAGAGTGTCTATTCTCTCTGAATACTCTGCACTATCCGTACAGTCTACAGTACTCTGACTTCTCCTAATTGCGTGGCCTTACCAGGTTGGGAATAGTGCTGGATACGAGTATTAAATAGAGATTTAGGAGAATTAACATTATTGttgtacatacttgtactctgaCATACTCGGATACCGTTCTGGGGTACATCTGTCGAGTGGACCTGgtgggtttctttttttttttttttatctgaAAACCCCGATATGCAGGGTTTCAAGTACCGATACACCAGTCCTGCATCATAACTCGTGCACGTCACTGTGTATAACATTATGGAGTATCTACTCCGTATACTGCTCATTACTCTGTTCCTATACCTGTACTTTTCGATGATAAtattctacggagtacactgaTAAAATTCTTAACTGCCACGCGGCTCGATCATCGCCAAGCCAAGCCCAGTCCAGCCACTGTCGTCCGAAAACAGTCCGAATCCAACAGCTGATCCAAATGAACTGAGTCTGAGCCAGGGTCCAGTCAGTACAGGTGCCAGAATGTACTAGTAAATCACTGTGCAGCCAGTTCAGCTGGTCCATGCCCCTCGAGGCTTGCCACTTATCACGATGTGCAGACATTAGCCTAATATAGCTTGATATACTTACTGCTTCGCTTGGACCACCTGCGTTGTTTCAGCTCGGGCACTTGCCTCTATCTGGCCAATTTGCAACGCCTTACGCGGCCTGATGCTGCGGCCGTACCTCTTTTGGTATATGTCCTTAGTAGCAGTACGTACTGCCAGTGCCACTGAGGCggtcctttttctttttttcactACGTCCTGTACGTAGGTGGCTAGAAAAaataattaaaaaaaaaaaaaagggc
>MSTRG.8109.2 JXNT01000010.1 4666-5940
GGATGCATCATGCTTTCCTTCGTTGTTATAGATGAGAATAGCACTTTTTTTTACGACGCCCATTCCATGCTGTTCTGTCATTTGCGGTTCACATGGGACATCTCTCCAGATTTCCTCTCAAACACCAATGGAACCTTAGATGGCCTCACAAGCTAAAGaatatacagagtatagtCTATTGACGAAAATATCGGATctagaaaggaagaagaaatcatTGACACCAGATAAAGGTAACTATCTACTAAATGTGCGATCGCGTATGAGGGGAAAGTGTTTGATGTTCtaaataagaaaaagaaaaagaaaaaaaaaaaaaaagagctgAGATTCGAATGAAGAACATTCTATCTCATAGATCAAGACATTCAGCGCGTTTTTCAAGCTCTAGGGCAAATGGTTTCACAGAAAATCTTCGGGAGGTCGAAAGATACTCGATCCAACGGTTGTACTGCAGCTGATATTAGTATTTACCTTGAATAAAGTGGACAAAAACAAACCTTTGCAAGTTGGACCCCTAACCATAAACATCGACACATCCTCGCGACGGTCAGAGACAGCACCTCAACTGAGCGTCCATCATCCTCTGCCAAAGCACCCTCGAAATAGTCAGCAGAGAAGTATCGCTGACTCCAGACCTGCCCATGGAGAAGTAAATCTTCTGGAAGACTCTTCCTGTCCTCTGCGACGGGTAACTCGTTCCTTTCCATGACACGAGAATCCGTGCTGCTATGGATCATTTTATTGAGGAGCATAGTGAGCTTTCTCCATGGCACAACTAGCTCAATATGTCTTATGCTGGTGTTATTGCGGGCCATGGACCAGATAAAGGCCAAGTAGGCGTGCACAGCTGGAAAGACATTCTCATTGTCAATATGATTCAGTAAGACAGAGAAAGTCTTGAAGGTGAGATGGGCACCGTAGTAGACCAGTTTTGATTGGGATTGCGAGTTCTGATACTCGCAAAACTCGGCCTCAATTGCGTCCAAGTTTTCAAGAGGCGTCCAATTCTCTGATGCAGTCAGACCGGTCTCATCTTGCGCCAAGCTCTCCTTGAATTCGCTAGGTAGCACAGCATCAGTAGATCCATACTGGAAAATGGCAGCGAAATTGCATGATGCGATAAAAACAC
>MSTRG.10684.1 JXNT01000019.1 198565-199031
TCGGATGGAAGACCCAAAATTCCTGTATAGTCCAACTGTTTCGCGGAAAACCAATCAACTTACTGAATTGCTTCCGAGAGTTTGTCTGCCGTGATGAGACGTGCGAGAGGAGTAATGGAAATAATAGAACGACGAATGAGACAAGGTCGAACGCTCTGTTAAATGCTCACAAGCAAACACACGAGTGGGAAAATGACAATCAACCCGGGTCCAAGGGAAATATAGAGACGGATAActcgaagagaagagaggaggaatgaagaaagaggaggaagaagaagaagagagagagaggagcgAGAGGGGTGAACAACGAAGCTGGGAGGACAATTGGGAGACCAGATGGAGCGTGGAGAGGGAAAGTTGAGGACAACAGGAGAGAAAGCGGTAGTGGTGCTGGTTCTCGGGGAAAG
>MSTRG.4436.2 JXNT01000004.1 847505-850438
GATTGATGAACAAGCGCACAAGCCAGATTGCGAAACGTCAGCTGATGCTGAAACCAGATACGCGAGGAATGGGTCACCCTTCATCCTCCTAGCGGTTTCTATTTCCTAATCCTGAGAGGGCATTCGAGTACCCGATCTACCGCTGCGAGTCAATGGGATGACTGCTTGGTGCTGGCTATCTGTATCACACCCAAGGCGGCCCCGAGTTAGCGCGCCCAGAAGGTTCTCATTGTTATTGACACGTTACATATATACATATTGCTGCATGTGAGCATAATGATTACCGTAGCCAGTCAACATTGGTTACGCCTATCCGTGCTCATTGAATTTGCGTTGCCGCccacatacatacatacatatatatatggcCTGCCAATACAATTGAAGGCATGGCAGATGTTTTGGCGGCAGGCTGGCTTTTTCGGCCGTTCGTTCCAATTCTCCATTCACAAATTTATCAATATCTTGAGTCGGAGGGAATACAGATGACCTTTACTGGGAGAGCGCTAATTTATGTTTTGCCCACCGGGAAGAATTCAGGATCTCCTCGAACAAGTTCCCATAAGATAGGCAGCTTACAAGACAAAATAAGTAATCACAAGCAAAGCAGACCCATCCGAGGAGACATCCGATGAGACGGCCGATAAGTGAGCATTCTTGGGATGCAAATTCCACCAAAAACGAATGTCACGCGATCTGAGGAGCAAAACCTCGTGAACCAGACAATATACGAATATACGAATACCAGACATAATTTGAGGTACACAGAGCGAGTGGCCGGCCTCTAGGTACGCGTTTCCAGGACAGGAAAGTCACGATATAGCAGTAGTCACTATTGATTCACCGGATTAGCAATAATAAACTGGTCCAACGAGACGGCTACAGTTTGGCATGAACAGAGAAGTCTGGCATATGGGGAATTTCCTAGAGAATCTTCCAGCCACTCGAGTTTTCCCCTGCGACCCGTCGCTCGACTATCCGTATCTTCGGGGGAGCCCCAGTATTTCTGGACGGGTGGAGGTGCTCGTCGAGAACCTGGGCCCGCACATTTAAGACTGATCAGTTTCTTGTCGAGTGCAAAGAAATACTGGACGAGTTTGCTAGAAGGACATAGACTGAGGCACGAGGCGCCGGGCGCCTGCCCTTTTGCCAATCTCCTCGCTAGCAAAAGTACTGTTTGACTTTTCGGAAGATGTTCAGTTGACCGAAATTCCCTGAATCCACTGGTTCTCTTAGAGCAGGGCAGGGGAAATGAGCAGCTAACAGTGCTAACGCTTTCATTGCTGCCactgaaaagaagataaCATTGTGTTTGCATGGAATCAATAACTATGCAATATTCAGGTATACGCCCTACAAGGCGATCCAGCTTCAAACACGGGCGCTAGATAATTCAAGCTATTAAAAGATCTGCATGCAGACAGTACGCACACATGCGAAAACTGAACCATCCCGGCGTTTGTATTCCGTACAAGCTGGTCAATTTTCACGACTTTGGCTGGAACATTCTGGCGACAAGAGAAGGCATAAGCATGAACGCTGCAAGCTCCACGAGCTGAACTGCAAAAATGGAACGTGCGACACCATTAGAGTCGGTTCCTATTGTATTAGCCAGCAGCCGCGTGAAAAGTGACCTGAGCTTGTCAAATACGAAGAGACTGAACGGACCGTTTAGTGCCGCCAGATGGAAATCAGTTTTAGCGCTCTATATGTGCTTCCATTCGAACCTCGAACTCCGATTATTGCCGGAGATTATACGCCTTTTCAACATCTGTGGCTATTGGCAGGATTCTTTAAAGACATAGACTAATGCAGAACGAAAGAGTAGAGCACAGTGGGACCTTGCAGCAAGCCGATCGCGGTATATTTCAGTGTTCGAGAACCGCTCTCTCTGACTGGCAGAGGATAGGATTGTGGAACTGGCTATGTTATTCGTACTTTGAGATTATGGAGTTCAATCTCAGTCCAGTTCCTTTCGTAGTCATAAAGCAAAAAAAGGGGGTGGGAATGATTCCGAGATATCGCAGCACAACGCAGAAGTCGCACTGAATCATACTGCAAACTCATGGGCTCCTGGAATTCCACAGTGGCAATGTGCAAGTTCAATAATATGCGGAATATGTCCCGTTCGGGCAGAGGGCGGACGCCGACTAAACCCCCTATGTGTGCTAAAGCAAAGCTAATATGAAAAGGCTGATACAAAACGAACCACGATTCGGCTACAATGTACTATGACTGTTTCATTTGCTTGGGAAAACGCCGAAGAATGCACCTGTGACAATGACAGAAACGCCAGAGTTCACTAACGCCGTCGATCCAAGTATTGATAAACAGGACTAAAATCAGATCTGGCGATCTAATGAACTTAGAATATTGTTCGATGAGTGTTCGCTGCCCTACCCGGCTTATTATGAAATTACATGGTGTTCTCGATATTGAATTATTGATGATGGTTCTTTGAAAAACTACCCCGTACATAGACTCATATCTCATATCGCGCCATGTTGGCGTCGCGGCATCCTCGGGTAATTTGCCTGAATCAATACGGCTCTTATCGAATACGCAATAAGGTTTATGCCATTCTGGCTTACTACTACCCCGATCCCTTCCTTTTCCGGAGAAGCTTGCGGATGACTGGACAAAACATATCCAACCGAGCTGACCCACGAGGCTACTCGTACATATCCACCATGAAGAAGCAATGTCCAGCTTGGCAGTAGTTAGCAGGATTAATCCATCATTTTCTGCACGCGTACTAATGCTCTGTACGGCGCAGTCCGTAGTCAATATTTCCTAGTCTGTATTCCTGTCAATAAATGCACCGTGCCCCGTACTATGGAAAGGTAGTTAGCGCGGAGGACTTCTTCATCAAATGGCCTTTGTTC
>MSTRG.5276.1 JXNT01000005.1 607026-608428
CGCCAAAACCTGTTGATGATCAGCTAATCTGTCGATCTCTGGTGATGGATTCTTGGTAGCCTCCAAGTAAAACACTTGTAGCTAAAGAATGGAGCTTGGCAGCAGAGTCATCTTGATGGATAATGTGAAGAAATCAATGTAATCCAAGATTGTTTCTGAACAAAGAAAGAGCGATCAATGACATTGTTGTGTCCTAGCGTGCCAAGACTGTCCTGAATTGGGTGCCTGATAGGCCAGGCAGGAAACATGCTCATCTTGGTCAGGCATTGAATCTGATTTTGAAAGAACCCTTTCTTTATCTGTGTGACGGTTCACATATGACAGCTCATATATGGCGGCTCAACACTACGGCAATGGATGATACATCACAAACACTACCCAGTCATGTCGCCAACATTCCTCTTAAAACCTCTTCATTatctagatagatttcctcttcttcttcctcttcttctttcttcattcgatattctcgtcgatggctacaatagtctagataggaattcagttcgttattatctactatgccgagcccgtgacaagaGAGGGCTGATTCTTGATaccaagaagcttgatgcTCCTTCCCTTAAGTATCACCACTGGAGGAATTGAACATCCATTTGACCCTATACATTCAATGATTCTGCAGTAATAACCTTAGAGGTTGTACAGAgacccattgcaaagccagtctcatgGTCTGGGGCGATGGGTCGGGTTCTTCCTTGGAGAAATACTTTTCCCTATTCTCATTGCGTGAAAGCTGCCAACTTTCAGGTGATAATGTTACCAACAGTGGTATAATGGGCTTGTCAGGCATGGACTTACAGTATCCAATTTTCAACTGCTCGATCATGCTTTTCATATGTTCCGTGAGAAGCTGCTAGACGCCAGCGTTCCTCCAAAAGCTGCTGGAGACAGTCCTCACCAACCATGGTCATGTGTTCAGGTGCGTACAGAGAGTAGGGCCAAATAAAGGCAGAGAAAGTATGCATGAACACAGAATACACTTGAAGAATTGGGGGCTCTTGCTATTTATCGTCATTTTTGAGCCATTTTGCCTTTATTTTGACTCTCCGCTCACCTGCACGATTCTGAGCACCCCCAGTGCGAGGACTTCTCATTTTCAAATATTGTATCGCACCACTGGTGTCAACATTACACCCCTGGTGCTAGAAGCTATAGAGATCGCACCCCTATCACCCACACCCGCCCCATCTCTTGGTTCCAGAAGAACATTCGAGTTTAGGGCTCTTTAACTATTGGCCGTGCGGAC
>MSTRG.1914.1 JXNT01000002.1 491-6020
gtcacaggctgcgcctgtagaataaatgatatgttattcggagagatgatcggaggggttaccagactacctaccccgcacggcgtacatttgtatataaagctgtccgatcggacatccgttctcctgttcttcaacgaaatcttttgtgagatagctagtcattagcactacgggcttagcccgtaACACATGCGTAGATACCAGAGCATTTCCAAGTCCATCTTTTAACTAAACAGTTGAAAAATGGGCATTTGACTGGTCTCCTTGGTCCATGTTGTTGACGCCGTGAGTATTGAATCTGTAACTGATTAGCAAGCACTTTAAAAGCAATTAGAAAGTACTCAACAGTACCT
>MSTRG.3827.1 JXNT01000003.1 2462357-2462981
gatgtcatctgcatatccaaatcgACCTCTGCGGGCTATCACTGGCCCTATTCTCTACTATATGTGTGCACATGTTGACTATAAGAAACTCCTGACCTCGCTACTCGGgtcaactatttatccgatCGATCCTTATcatgtagaataaacgatatgttattcggagagatgatcaGAGGGGTTACCAggctacctaccccgcacggcgtacaATTGTATataagctgtccgatcggacatccgttctcctgttcttcaacgaaatatTTTGTgtgatagctagtcattagcactacgggcttagcccatAACATATCAGCCACTGAGGCGTTCAGCTGGCGTTGAGGcgttgagccgtcacagtaaggaagagagagattaTTAGATTGTATGATAATCGTTGACGCTGTGACGGGAtaaaaacagagaaaaataCATGCTAGTGACTAAGGATTTTTATGCGGGAAAATTGTGCAGACTTGGGTATAAACATACccttgggtatgggtaaATTTACCCAAGCAATATccttgggtatgggtacGAGACCTGTACCCAAATGGGTACCCATGTCTAGGTCTAATAGGAGGAG
>MSTRG.11695.5 JXNT01000028.1 9763-10777
atttcgtcagatagtctaccaatagattcctattgctcgagaccgtcacatgCACTAGGGAAGTCCATAATCAAAGTTGGACCTTCATCGCCACTCTATTCATTTTAATCCCAGACTGTATTCCCTCATTAACTACGGTCGGGCAGGTTTTCCATATTACCCATATTCAACATTCTAAAGAAAATGTCATCTTGTATTCATATGGTTTTGAATCGGGAGGCGAATTACGTCGCACCGGCGAACATTCAAAATGCGACCAGAAACCAAGGGAACGATTTGTGGCCCTAAGTCTGCCAGAGCCGGCCGAATCCCCCTCTGGTTCTCCCGCTCGATCTGCCTGTTTTGACCAGGCAAATGTGCGACCGACCCGCTGCACTAGTTAGGTATCCAAAAAGCTTTAAAAAATCATAACATGCCACGCCAGCTAAGTTCTGACGTGCTGACACCGATCTAACCGGATTCGTCAAGTTCTTGATGGAAACATGACTGGAGGATCTGTGCTGACGCCGATCTAACCGGGTTCGCCATCGCGGGGCTTTCTGGTACGTGAATGTATATAAAGATAATGAGTTCATGCTTGAGATATTTCGATGGTTTATCCCTCTATTATAAATTGTCGAAGAACCCCTCATCAAATACATCCAACTATACGTGATTCCCAAAAAGCgcttggaacatcaaaatcagcacccaagaaaaacacgtctttttcacgcgtcaatcgaccgataggggcctcctggcacctataaaccaccatggaggcactgagaccccgtggtggtggtatatcgcacgcgtcaccccccggagtgggcaacgtggcctcccagctcatggaaacacaagatatgccagtcaccccaacgccaacccgctgGCGATCT
>MSTRG.3205.1 JXNT01000003.1 414480-415200
AAGCCATAGTAGCTCACAGACCCTTTCAGATCCTCCATGGAAAACAGCCTGTGGCCATATATCCCCGACAGAGAATCAGCGACAATATTTTACGATGAGAACAATTCTTGAAGATTCCTATATGCCACACTACTGTTTAATCTACGCTATACACTCATGTCCCGACCTCATTCATAGCAAATAACTTGGTATACTATGACTCCGATCCAACAGCCAACAATCCAAACAGCAACTTCGTCCGCTTCCAGTACTCACTCGCCGCTTTCTCAATGTTCTTCACGACTCGTTCCTCCGAATCAAGACCAGCACGGAGCTTCTCAACAGCGTCAGTCAACTGGCATTGGCTTTGCTCGAGGTCTTTCGCGGCTAAACTGTCTTTGAGATAGATGGTGTCGTAGAAAATTTGGACCTTGCAGTCGCGGATGTGTTCCTTTGAAGGGGTCCTGGTGGTTTCGGGCTCAGGTTGTGGCTGTTCCTCGTTTATTTCGGTGCCGTTTTCGGTTGGTTGGGATTCGTCATCCTGTTTGGTCTCAGACTCGGATTCAGGTTTGGGTGTGTCCTTTTCAGGGGCAGGCAATTCCAAGTTCTCAAAAGCAGTCACAATAGACGACGACAATTCCTGCT
>MSTRG.8581.2 JXNT01000011.1 381626-382619
GTTGTTATCCATAGTGCAGCTCATTTCCGTCCAGGTTTGACGACTGGCACGATTATCGGCCAAAAGGCACCAAAGGCAAGTCCAACGTTTTGAGATATGAAAACCCAGAGTCGTAATGCCACAATTCGGTATTGATTGCAAATAAACCAGATTCTGGGactgtactttgtacagcGCTCTTGTGTGAATTGGACAGTTTGTCGCGGGGCAAAGCCGCGAAGATGATCTGCAATCGGCCCGCTAAAAAATCCCATGCTCCACTATGCCCATtcccgtactccgtactatgtacatCTGAGCGAGTAAATAGACAAGTCAATCAATAACTGTTAGGCTGAAACAGTGAGATAGTCACGGAGATTAGTGATTTATTCTAATCCTCCAAActcctactccgtacacttCAGCTACTCCCATGCGAGAAATATTTCTATATATTTCCACCATGTTCAAATAAGCCCAACCACAACTCTCTACCCCTCTCAGCGCATTCCCTCCTGATCTACATTCGGCGAACAGGACCCATTTCGTTAAACCACCTAGCACGGTTCCACTCAACGCGTTCAGTAAATCGCCTGAGTATAAAGTAAATCGCTTCGTGCGGATCCCAGCCCTCTGGCCGCGGCTTCTGATGACTTGTCCTGATAGACTTCGTTTCGGCCCCAGCGTACCTCCCACCACGTAACTGCGAGGCGCACGGTTGGGTGTCTCAGGGTCCCTGGCCGAGCGTCGACATTGTTAGGGTCGATGTCAATGGTCTCTCCTCGGCTCGTGCCGTTGATTCCAGTAGGAACTCGTCGTTATGATTGCCTAGGCCCAGAGTGGTGAGATTGAGATCGGTGGAGTCGTGCAGGACATTGCGGGTGAGGATGTtcaaggcgaagaggaggggattGCCGGAGGCTTTGTTAATATCGCCCATTTTCGATATATCGAGG
>MSTRG.11100.2 JXNT01000021.1 247352-248073
CCCTTAAGCCCAGCAAACAAATCTACATATCAGCATCATAAATCGAAGGCCTAAGATATCCCGTAGAACGCGGCCACTCACCCACCCCTAAGGGCCGTATAACTTCCACAACCGTAAATCCTCGCGCATTGCAATCTTTCAACTTAGTGATATCCGCCCTGCAGCGTACGCAATGACTGGTTTTAGAATACTTCAGATCCAGACAATCCCCCAGATGCACAGATGAGCACAAATACACCGCCTCCATTCCCTTAAAGAAAGCAATAGTGGGCACCTTGTACCAGGAGCAAGCCCTTAACTCACCACCATCTGCGAGAACACCGTCTGTCTTGACCATCAAGCTTGTCCTTGAATAACCCGGCCTCAATATACCGCGGAACAAGATTATCAGTTTgcctccctctccctaaCCGTCACCGAAACACACAGACAAACATCCAAAACCCCCGCGCCCCCATAACACCTCCTAGCACCCGCCTCGCCCACCCCAAACAGCCCAACCCCAAACCAAGACCCAAACTCCCCCCTCGGATGCAACTTCATACAAACCGCACAACACATCCACCTCCGATCCTCCAACTGCCCCAACAGCGCCATCCTCGTCGCATACGCACTAGTAGCGAGATACGAGCGCGCGACCATCGCTTGGCTCAGGAGGGGGAGGCGCGG
>MSTRG.6870.2 JXNT01000007.1 661146-663290
GGATACGACATCTACGAGCGTTATATTGCAGTGCACTTCAACTACTATCCTTCATTAAGCACTGAATATTATTCTTGTATACAATCCGTTTTCCGTTCGTCTCATCGGCGCCTGCCCTAAACGTCATGTGTATTGGGTCGCACGTTCCTCCACGCATGGTTGCCACCTTACAGGTGCGGAATCATCGTTCCCGCGCGGGTATAGCCGCAACCTGTGCGATTATAGCGCTCTTGACGATTCTCGCGTTGACAAACCGTTCGCCTTGCGATCGAATTCCAGGTCATATCAGCGAAACTCTTCCCAATAGCGACGATTAAGGGGTGCTCCTCCGTTGTGCGTCGTTCtctcgccatcatcctctctTCATCGCCTCTCGGTAGGCAACCCTCCGTCGCGCCCCGACTCTTCCCCGATTCTCTATGTCCACGAGTCACAGTCACAGCCACAGTAGCACAGCAGAAGCTAAGTACTCCATTTCtctcttgtctttcttttttttccacCTGAATTGTCAGGACGCTTTCATGCATTTCTGGAGCCTTTATCATATGACTTTTTAACATCACGCGGTTGTCTGCGGGAGATAGCTGCACGAAGAGACGCCCTTCGGGGAAGAGAGCTGTATCGACTGTGGAGTACGCATAACTTGTCAGAGTGCTTCCGTGCACTTCTGGAAACTTTTCCCTGCCCTCTGTTTTTTATGGGTGCCATGGACGTTTTACTAGCAGTTGGACGTCAGCTGATAGGATATACAAACCTTCTTAGATACCCGACGATCAACCTGACGACGAGCTAGTGGTGTTCGATGATGGAATAACATGTTTTCCACAGAAGACCCCTATAGGTCCCGAGTACTCCATCCTATGCTTCGATGAGTGAGTGTTGGACTGACTGGCTGGCCATGAACAGTGACAGCGGAGGAATTTGGCTGTACAGGGTTTCCGGGTTCAGAGTCATGGTCTCGGTGTGTGGGTGTCAAGTCGTCTCTGATATTGACATGTTCGCATTTCGTGTACATAGTCGACTGTATATAGTTGACTAATGGGAATATGTTATACCTTCTTCCTAGTCACGGTGCCTCTGCATGGTAGCAAGGAACAGACAAGCGCTCGTAGTCCCTCTTCCTTAAATTCCCCATTCTGACTCGTGGTATCAAGTTCGCTGTGAACCTATCCTGCAGGTACAAAGCCATCATGTTGATGCCCACTTTCGACATAAGTGGAAAAGGGACGTTAGCCACATTCCATTGAGGATATTTTTGAGTTTGGTCTGTGCTTCGTCGATCATTCTGACGCATAGATCAGGAAAAGCTATCATATCTATTTA
>MSTRG.6960.2 JXNT01000007.1 841087-842592
ATTACTGAATATGCTCACTGAGCAGTACTactacttgtatgtactctgagtactctgtatgtctGTCTGTATTACCGGAGCCGTCGTGCCGGCAACCCACCGCGAACAGTCATGCTGGAATCAGAGTTCTGGATTcgagtgatgatgattaATCAGTCATTCGTGATTTATATGACATGGTGAATTGATAAGCTGGGCATGCATAATTATCGAGAATTATTATTCTCTGTATCTGCTCTGTCAGTAATTTGTATGCCTGCCTACATGTGAAAATAACACTAGTGTGTACGAAGCATTCTAACTATGTATGATCACTGCACCGCCGAAAAGAGAAAAGTGGGTCTATGCACCGTCATATCACGAACTGCCCCCGACTTGGGGAAGTTTCCCGTTTGGGTTAGTGGCCAGATCGTGGAGATCACATGCATGTCTCTTTATGTATAGAGTACTCTGGAGTATTTAAGCCCAATGAGAGCCAATTGACATTCACTGAAGGTTGATGGCGATGTTCCCTTCGCATTATTATTACTCTACATAGCACAATCTGAGTATCACCTCCACGGAGATGGAACAGTTGAGACGTCAATCCTCCCTCATGATCTACCGCGGGATCCTGTCGATATCCACCCCTGTTTCTGACTCCATACGGCTAGCCCGTGCTCCGTGCTGAAAGAAGCATTTCTATGACGATTTCTCACGATTGAGGGGAGCTCACAGaatactactccgtactatcaATTCAATCACTTCGGGAACAACGGTGTCATTGATCATTGCCAAGAATGAAATAGACACAAAAATGTCATTTTCCGGCACTATCACGTAGGCGAGAGATCTCCGAGATGGACCGACCCTATTAGACCTAATTACTATGCTCAGATAGTAGCTCAAATCCTCGATATCGCCAGGAGGCTTGCGGATTAATTTCACTCTACACGGTTATATATATCGCTGTACTCTAGTAATATTCTGAGTACGAAATACAGCAATTCTACTCACATAGCAGAGCCTTGAATGGATTACGTGGATCCATATCAGCTTCATAGCTGCCAAGGATCATGCTTGTGAAGACACCGGAATCATCGTACACCAATTATACGGCCACGCGGAAATTTGCCAGTCGACATTCCAATTTTCCGAGAATATGTACGGAACGTACCCCAGACACCAAAAGTCCAATGaacggagtacaagtacgtcTTGTGTCAGATTCCGTTTGTACTCCGGGGTACATCAAACGTGGGCTGTACCAGGACAGCCGTTCAATACAGAAAATTGGTATAATGGTGACCCGCAACAAGACACGCTCAATCATATCGTATGCAAATCTATAATACAGTAGTAAATTTTCCATCCCAAACAAACGCCAGCGTCATAACTCAAGGGCCAATATCATCCAGACCAGCTGCCTCAGTGTACATTATGTCCAGTATATCCCTGCATC
>MSTRG.3181.1 JXNT01000003.1 349056-349746
GCATGCCGTAACCTTTGCCAAACATTTCTATCCACCGTCAGTAACCATTCGCATGGACCATATGGAACCACATACGTCTCGGTCGTTCTTCCTTGATTATCCGTTTCATAACAAAGTTTGAAACCTCACACCCCATCTGACCAGCAAACATCAGTAACACCTCCGCTTCCCGGGTGGCCCAGATGAGGGTCACGTATGCCACACACAGCGCTTGGGGGACGAGGGCGAGCCAGGCGGATAGGTAGGACAGAGGATCTGTGGGATTCTATGCCGGACAACGAAGCCAATGGTGTTTCCTCCATTTCGATGTGTTTCCCTTTTTGTCTGAACTGCAGTTTGGATGTATCACTGACTCGGAGCGATCGAGTTCGCGGAACGGGATGGACGGAGTGACTGGTCGGACTGGAGGTGTAATACCGGGACGTCAAGAACAGTGCACATTAGCCAACTGGCATTCTGGAGCACACAAAGCGATGCGACCTAAAATCCACCCACAGACTGCCAGCAATCCGCGTGGCGCAAGTTGTTAATGCTAGAGTACAAATAGTGCACAGAGAGACAGCAATCGGTCCGTGCAGGTGGCCGCTTTATCGAGTTAAAgcggcgggaaaagagggggaggggaggt
>MSTRG.9214.2 JXNT01000013.1 318820-319407
CGGTATTGCGCAAGCCCCCAACTtagcaaaaaaaaattatTAATTGCAGGTCTGGCGAACACGACGACTTCGGCTCTGGCCATCTGTTGCAGTGTTGGAGGAGCTGTTGGATGAAGTCCTCGAAGATCCTGCGATCCGTCGAGCCTTCGAAAACTCGGGATAAGACAACTCCGTCCTGAGCGTAAGCAGGCAAGATCTGGTAGCGTTTGTCCCGAAGGAACTTGGGGATCTGGACTGGCCATGGGAACAGCAGTATGAAATCAGCAGCACGGGACATACAACATGCGGAATAAGATATCAGGATAGTTATAGAAGGCGACGATGTACATAGCGACTACCACTACGGCGGCTTAACCGGCCGCCCtgcaggacctgccgccactcggcctacagggctgacagatgcgtgtatgaataataataataataaaagcTGTATTCATGAAACCAAAGGCTAATAGCTGAACTGTAAGCTCCTGTCCATATGGGTTCCCGAGA
>MSTRG.11582.2 JXNT01000026.1 81184-81529
GTTGAAATGTGCAGTGTCAATCTGACCATGTCGTTTTGTCATGGCCTTGAACGTCAGACTATGGATTACCTTCTGTCGGTGGTCAATGAGCCTGCCTTCCTGTACCAGGTCCATGAGAATTGAGTCGCGATGCCGTTACAGCAATCTCTGAGCTTGTTGGAAGCTTGATTATCAGCATGCTCGCTTTTGCAATTAAGACTATCCAATAGCAACATGATGCTCAAGTACTGCTCTCTCTGAGTTGCTCGCGCGACCCTTTCATGCAACTGCTTTTCTATTAGACACAGTCT
>MSTRG.7701.3 JXNT01000009.1 4174-5783
AAATAAATGGAGTTTCTGCCCCTCCATACAGCGAATGTCAGCATATCAGGTGTGATTATGCGGGGCGCGTATGGGTCTGTTGACCGTTCAGCTCAGCCCCAGCTGAGGTTTTCAGCTCCTCAAAATGCCAGTCCTATGATCATGTTATTCAATCATAGGGAAATGTATACGACACTATTTGATTCACATGCaatttcttgctcttgcAAATCAGTCAACAGTGTCCAATGATAGGAATAATTATCATCACAGATTCTTTCCTCGTGGAAAATGGGCTGCAAATTCTAATTCCTGTCCAGCTGAatcagttgggatgggaacTCTCCAACTTGAAGTCCTGCCCACAGCCCACTCAATCCATCAGATAAAGGTATCCTGTTATTTATTTTCCTTGCCTTGCTGAACCAAGCGGAGTTGATCATAATTTCGGCACGCATATCAGGCATGAAATGATATCATACTGGGTATCAGAGGGAgctgtcacggcgctctactaggataatggaacatccaactcatgggttctacctaggtagctatcgacgagaataatcaacatgaggaaggaagaaaggaggtaatgccatatttaacaacaaagcaaacgactgcatctcacgtgatagccagccaacgtgaccaggccgtcacacaTAGCCACAAACAAATCTTCCCTTAACAAGCGATCCAGCATAAGAACAATGGACTTTTTTTATTCTATCATGCTGCCAGCCCACTATCTAGACATGACACGTGATTCACACGAGATTTCTTCCACGCTGACCTTGaccctgttgcagctctttgagctgcgtcttgtccatgtacctgtagatagaGAAGCAGAGCTATGAACCCAGCACTGTTTCAATATCAAATTAGGATATCGGAATGATTGGTTGAGGGCAGGTTCCAtgaatgtacagagtaggaaGCACCAAAGGAAAAAGCAAATGGGTCATGGATTCTCATAGATCTAGCTATTATtgttatttaatcaagtttattgtccataccgagccctagagctatgacagaccatgattcatggactcgaggccagcagttattctacagtctctcgtccctataggttcctggggCACTAGCCCCCTTCCATAATCTTTCtaatccttttcctcgccccagaccgcctgtatgcgcagggctttcgagcagaGTGCCCTCCTTGTGTGTCGgagcagggtgggtgtggcctaggctgaatcTTAACCTaagctaccctccctgctacccttcccCTTTTCTACTTGCCTCTTCCAACGCTTCTAGTCCCCATTCCTCGTCCCTCCGGGCTctttccgccgttcgtcGTAGATGCTCctggggtagagctacactggtgctggctaagAATTGTAGCAGAGCCCTGGTCGCTTTGGGCTcccctaaaagtcgtccttttgggtgctcctctgcagccgtgggtctcataacccc
>MSTRG.3124.1 JXNT01000003.1 233370-234256
GGAATCTCTCACCCTAGTCACATGACTTCAGCCCTAGCGCTAAGCCATTCACATCATGTATAGGGCTAATATAACAATGACGTCACTTTGTTGTACAAGTAAGTATCAAGTCTCTCGCCGCGTTGACGCAGCAAAAGAAGTGCATGGGCCAATCCCAACAGGGTGTTTCTATTTTGACTGATGCAGGGAATATGGGCATCGGCGGCGGACTAGAATCAGAATCAGGTATGATGACAGCTTTATGACGGAATTGGAATGTTTCTTGTAGATGTGTACTTGGTATACCAAGGGTATATATATGGTAGTACCATAGGTACGGGAGACTTtattctcatcctcatcaccagACTAAGGACTATTTACAATACACATAAGTCTAAACATTCAACAATCAATTTCTCCTCATCAGAACATCCAAACATCAATCCAAATAAACCAAAATGGGCGCCGTCTGTTCCTGCATCGCAGGCGTATTCCAATCCATCGGTGCCTGCCTCCGCGGCATAGTCAACGCCATCGGCTCAGTCATTATGGCAATCGTCAACGGCGTCGTGACTCTTTGCGATGTCATCATCACATGTCTGACGTGTGGATATTGCGGTCGACGAAGGGGGACGACGAGAAcaaggaggtcgaggataTAAAGTGATGCCACTAGGTCCGATGATAATGAGTTATGATTGATGGTATGGACACGGATATGGTTATGGTTATGGTTATGCTGTCGTTTTCGTTTTGATTCGCGTTTTATGTGTTTTGTTTAGGATACCACGTCAATGCTCTTGAATCTACTTATACCCAACCCCAGCCGCGTTATCCTTCGCATATCTCC
>MSTRG.8964.3 JXNT01000012.1 460558-461239
GTTGTCGTGTAGAGTAGAAGTACAGAGGTAGAGGAAGAAGTTCAAGCAGCAAAGAACATGAACCCGGGGATAAGAGACCTCGGTTCAGATGCAATGACCTCACCCTACCCGACCACCACGGTGTCCTGGCAGTTTACACTGTAGATTGCCGGAGACATAGCTAGCAATCGGGAAGAATAGTTTTAAatatatttctttttatcttttacACTCACAACTTCGGTGTTATGGTCCGTAAAAATATATCCATGACGCAGTGGCGCATCCACCACTATCGCCGTCTCCACCACTATCAACGACCACACCAAGAACACGACTGCAGGATTCTCGATGAGTTTCAAGACGAGACGCTGGAGTCATCCActgagtacggagtacatgGAAACTCGAGAATAGTCCCGGATCCTCCCTATAACTACCTAAGGGCAATTCCCAGGGCAATAATTTGATGATTACTTAAAGCTATAGGCGTGTTGCCAGGTACAATGCAAAGAGAGCGTGCAGAAGGCCGCTAGTGCGGGTAACCATTCATTGACCAACGGGAACACAACTTCTATA
>MSTRG.9106.1 JXNT01000013.1 114520-115122
CGACTGACGACCGGGATCCGACTGTCCTGTTGTTCCTTCACCAAGGTCCTCGGGTGGAGAGGGGCAACGGATCCGCGACGGGAAGAACAAAGTGCCGTCGATGTCAGGGCCCTTTGCGGAAGTCGCATCGCCGTGTAAATTTGACGGACTAGAGGGGGTATATCCGGGGCCATTATTACCGTTTATCTGGATCTGTTTCCTGCAGGCTCGCGGGTCCAAGAGCATGGCCGCGTGGGATGCCATGATTGCTTTGCTTCGCTTCTCACTTATGCAGGTATCCGAGACAGGCTTGACGAGTCGTATCGCAGGTAGATAGCTATTCTCGCGGGGGTGAAGAACGCGATGCGATCGACGTTTATCGCTTTGCGGAGTAATGAACAGGAAGATAAGCTAGTCGTAAGTCTTTCGAGGGAGATGTCGGGATTTGACAAAGATGAGTTGAACTTCGACGACCGAGGCATGCCACACACAGGAAAGGGGCCGTGGCAAAGACAACGCTGACAATAAAGAGATGCTGTCTATTAGAGAATATCAGTCATTCTGGCGATC
>MSTRG.11795.1 JXNT01000029.1 66954-69137
aagcaCTTGTTCTACGTGTGGTTACCATAGGCTTCAATATTACTCCTTTCGGCGTATACTAaactctccatcttctgtacgccatatagcctcgtgcagtcgattattccggactaaacgaggtctatacggagaggactagctgaAGGTAGAGATATATTGTCTAACAAATGCACGTGCCCGTAcacagctggttgagtgcttgactagctaaatgtgcgtacatgctggcctatataagaatctcctggcctcggtaatcgggccgactattatccgttgattctcatcagatatctctgtgggtcacgtgctcagtcacgtgcatagatcacgggctggcaccgtgacagtactcccctcctcaaggccgagctccgtcgaggccaggcccaggcttgtAGGGATAACGGCGATGGTAATTCGCTACAATCTCTTGACATGGTGTATGTTTAGTTGGGCCCGGCTCCGTTCAGAGTCCTGAGAATCCGGGGCTACGCGGGCCCTCTTTAGCTTCTATTTACCCAAAGACCTAAGTGCTTTGTCTGACCTATTTCCTCACTGTGTTTGGCTCCAAATTGCCCAAGGAGCCCGGACTGTATACATCTAGGTATATGTATTAGCTAGTTAGAAGATGGGTGTACATCCACGACGAGGTGTGTATTATCATACGGTGGCCTGGCTGGGCTATGATAATCAACtccccttttttttcccttttagCAACCCCAGTGCGAGGACTTCCATTTTCGGATATTGCATCGCACCCCTATCACCCCACACCAGCCCCACTTCTTGGTTCTAGAAAAATATTGGGGCTTAGGGCTCTTTAAAATATTGATCGTGCGGATTAGGTGGCTTGTGTGTGGTCAATAGTCGGGTGGGTGCCCCTAAAAGGTGCGAGATGGTGTGAACTCTTGGCGCTCACGCGACAGCGTAGGTGCTCTATAGATGGGTGCGATATTCTACGGCCACTCACACCCGGTGCGAAACCCTCCCCCCTTTCCCTACCCCGGTCCAAGCGCTAGCATCATCAATCTGACGGTCAATTATGGTTATATCTTTGTCACCTGTCAAATTAGCTAGATTAGGTTCAGGTGAAGTTCCAGTCCACTTCTGGGATCGATCTGGGTCCAAGGAACTTGCTCAAAGCTCCCATGACCAAGCCTCATATCAGGATTTAGTTTCGGAACCATGTGTAGGCTTCGTAGTCACATTAGATTTTCAACATTATTGTAATTCAAGGATAAAATTACCTTGGGCCACGAAGTTTCGAACAGGACATGGCCGGCCTTATTCTTGTCTTTCGAGTGACAAGGCTGAGTAGATGAAGATGTGGGTTACTGAATTATACAAAAAAAGTACGGCTGCAAGGCTAGCGGGGACCATGCTCCTATTCCAACAGGCTGCCCACAATTCTAAAAGTGCCTAACGTAACCAACTACCGAGCTGCGCGTCCCACCGAGCTGCGCGGCTCTGTATTCCATATAAAATAGCACTTTTTATAACCTCAATATTTCAACCACCAATAGATATAAATGTTTACTTATACAATAGGGGTATGTGTTatgggctaagcccgtagtgctaatgactagctatcacacaaaagatttcgttgaagaacaggagaacggatgtccggtcggacagctttatatacaaatgtacgccgtgcggggtaggtagcctggtaaccactccgatcatctctccgaataacatatcgtttattctacaggcgcagcctgtgacagtaTGAATACATAAGCTAGAATAAGGTATATTACTTACTAAAGATTTTGTAGCCTTTTGTAGTCATAGGCGCTCGAATATTGAAAATTACAAAAAAATACAGCGGTAATTTATATTACTTGGGAGAAATATTAATCTGAAGAAGCTTTCTACTCAGAATATATAATTTTAGTACCATAATACGCTATATTTGAATTTGAGGCTCTGTATATATTTTGCTGCTGAGATATTGAGGTTATAAAAAGTGCCATTTTATATGGAATACAGAGCCGCGCAGCTCGGTAGTTGCCTACTGACGAATAATCCCATAGCAATTTGACACCAATACGAAGC
>MSTRG.8909.2 JXNT01000012.1 368014-368679
CTGAAAGCCCACCAGAAAAAGCACCGAAAAAGCAATACCAATAATCAAGATGCCTACTTACGTATGTCTATCTTCCCTCCCTTCTTTCCCCCTCAGATCCAACTAAAAGCAAGTCCCTTGTCATTCACTCACACTCATACTCATAACTATCCTCAAAGATCCTCACGGCCGAATTCGAGGACTACGGCTTCGCAGAGCACTACCATCACATTGATACCCTAGTATCAACAAAACTCCACGAGAAGGGTGCCGTTTCTTGTGTACCGCTTGGGAGGAGTCGATTTAAGAGTTTAGCTAAGGATTATAGCTTCGAAGTACCAGAGCAGATATCCCTGGACGACCTGAGAACCACAAAACTGGGCTATGGCATCTCGACCACCAATTACCGACGGAATGACGGCAACGCATCTGTTTATTTAAAAACACCTCATACAGAAGACCAATGTCATAGCAAATGAGTATCTTTCATTCTCTCTTCAAATTCAAAGCAAG
>MSTRG.8518.1 JXNT01000011.1 199637-200288
CTCAATCTTGGGTCCCGTGGTTGTATTTAGAATCCGGCTTTGGAAAGGTTGGTGATCACTGCCTCGGGATCCTGATTTTGCAGTCAATGTCGTATTAATTAGTCTGAAAATCacaagtagtagtagtagtagtagtagaaaTAGAGAACAACGCCTATGTAGCCCGTGCCCCAATGGCAGTATACACTCTGCAAACCGGAAACAGAAACCAAATCAAACAAGTGCAAAACACAGAAGCCGCTGAATATGAACAATCAAAAGCCTCTACATGATCTTCGTAACCACGTCCTCCTCAACCTCCATGTCTTCCAAGCTGTCCTGTTGACTTATGCACCGCAAAACATTCTTCTTGCTGCTTTCCTGCATCTCTCCTGCCAG
>MSTRG.11642.4 JXNT01000027.1 48716-49741
aggacagagtacagagtacttgtacgcTCTACATACAGAGAGTGTCTATTCTCTCTGAATACTCTGCACTATCCGTACAGTCTACAGTACTCTGACTTCTCCTAATTGCGTGGCCTTACCAGGTTGGGAATAGTGCTGGATACGAGTATTAAATAGAGATTTAGGAGAATTAACATTATTGttgtacatacttgtactctgaCATACTCGGATACCGTTCTGGGGTACATCTGTCGAGTGGACCTGgtgggtttctttttttttttttttatctgaAAACCCCGATATGCAGGGTTTCAAGTACCGATACACCAGTCCTGCATCATAACTCGTGCACGTCACTGTGTATAACATTATGGAGTATCTACTCCGTATACTGCTCATTACTCTGTTCCTATACCTGTACTTTTCGATGATAAtattctacggagtacactgaTAAAATTCTTAACTGCCACGCGGCTCGATCATCGCCAAGCCAAGCCCAGTCCAGCCACTGTCGTCCGAAAACAGTCCGAATCCAACAGCTGATCCAAATGAACTGAGTCTGAGCCAGGGTCCAGTCAGTACAGGTGCCAGAATGTACTAGTAGTATGTACCTTAGCAACACAGCCACGGATCAGACCCTGACGGCCATTCCAACAAATAGAATCACTGTGCAGCCAGTTCAGCTGGTCCATGCCCCTCGAGGCTTGCCACTTATCACGATGTGCAGACATTAGCCTAATATAGCTTGATATACTTACTGCTTCGCTTGGACCACCTGCGTTGTTTCAGCTCGGGCACTTGCCTCTATCTGGCCAATTTGCAACGCCTTACGCGGCCTGATGCTGCGGCCGTACCTCTTTTGGTATATGTCCTTAGTAGCAGTACGTACTGCCAGTGCCACTGAGGCggtcctttttctttttttcactACGTCCTGTACGTAGGTGGCTAGAAAAaataattaaaaaaaaaaaaaagggc
>MSTRG.4648.1 JXNT01000004.1 1485643-1486306
GCACGCCTCATTTTACCTCCCCTTGGCTGTCACCTGTCACCTCGAAAAGCGCGCGGCTGACTCTTTACCGGGCTAGAAAAGGATGATATCCACGTTTCAGAATCTAGAATAGTTTCAGTAAGCCACCAGAGAagtctattttttttttttttggtcagCCAACATGAGCATCAGCTTACATGCGGGGGAAGAAAAAATGAAAACGAAGATTCGAGAGCCTCTGACTCATGGGAAACAATGACCAACCCTGCAGTACACGTTAATCTGAACCAGTAGAAGTCTCGCAAGGCCGAATCGCCGGAATGGAAGGATCTCACATTCGACCGTTTGACGATACACGGATGCTATACTACACCATCGGCTATTAGGCTATCAGATTAGCCGAATATGGCATCTTTCTAGCAAAACAATAATATCCAAAATAGAAAAACTCTGAAGTATGCCCAAAATCTCGATCCTATACCGACTGACACGTCGGAGGTTTCAGCTATGAAACAAGGCAGGTAGTTTCATATCCACAGCAGTTCTTATTGATCTTCGTTGGATCCCGGATAAAAAACCAAAAAAGGGAAatgaggaagaaaaacaatTTCGTATAAGGCAGTATTGTAGC
>MSTRG.10250.1 JXNT01000017.1 199724-200154
ACATACGGCATTCCAACACACTGTCTAGATCCCTTTCCGAAAGCGAACAGTGTTTATCCAAAATGGAAGCACAACGTACTCCTTCTGGCACTGTGTATCCGTTGAATTGTGCACCGCCTTTGGGAACAACTCGTGGAAGTCGACCGGGGACACCAAATGAGAGTCTAGAATGTCAGCTGAGCTCTTTAACTTACGTATTAGGCCAAAAATACCGTAGCGCTTCCTTGATAACACCCGTCTAAGTTATCGTTAACATTGCTCGCTGGTCGAAATTTCTATACCTACCAAATAAGGC
>MSTRG.286.1 JXNT01000001.1 813826-1489802
TGCCCCTTTCCCCGCCTCTCCCTATATAAAGTCTCCTTCCCCGTCCACCCTTTTgaactttttcttcttttcttttcttcatacTTACCTTGTTTGGGTGGCTGCGCTCAAGTAGGCGGCTTACCACGGATTGGGCCCTGCATTGCACAGCGCGGCGGAACAATCCGTTCAACGGCCTTCGGGTCATTGACAGGCGTATTCTTTGGcaccGGTTGTCGCGGCTTCTGTGTATTGTCAGGATGGGATGATAGGCATGTCCTTTACCCTGTATGTACAGATAGCTGGTCTCTAGTCATTGTGAAATTCTGCTGTTTTAATTCATGTTTAGAAGGAATGTTACTGTTTAGATGTCTAC
>MSTRG.3694.2 JXNT01000003.1 2054289-2055555
GCACATAAGATTGGAATGTTAAAATGCACATGGCTTGCTATATTCTACTCGGCCCAGTTTCTGTCATTCACACAAGAAGCTGATTTGCCTAATAACCGCCCCCTCTGGCCTCAAATTCCTCTCTAATATTAGGAGACTTCTTGTCTCGGGGATTTACCGCGAACTTACAGACAGTACATCTTCAACAGATGTTTGAATAGAGCGAGAGACGGACTCAGTGCATCATCGTTGGGACTGTACATTGACCCGTGGGCATTCTCCCATATAACAAGAGATCGTTCAGCATTTTCAATATTCCAAGCTTTTTGTTGAGGTGGGCTTGCAGGATAGTCGCAGCCAGGCTTCGGTGCAGAAGGAAAGGGCCACACAGGAATGCTGGTGCTAGGTAAATGGATAGTGGACTGGCTTAGTTCGGTGAATTGGGTGGTAAAACCTTTCGCCCGCTGATCTCAGCTCGGTGCTTCCCTCCGACCCATTTCACTAGGTTCGAAGCAGATGTCTCGCTGGATGACCTACGGGAAGTTAAGCTGGGGAATGGTGTTGTCACAGATGTTCAGTCGGAGGATGATTGATTGTTGGTGACTGGTTTAATATTTGGAGTCTTGAATCTGATGCATTTGGAATGTGTATGTTGTTTACATGATTACTGATAAAGAATTTGTCAGGTACATTTATTGACTACACACGGTCACCCGCCAACTATCAACAGTATTTTAAATGGTTTACAATCAGTCTTCATTCTGATGGTGGAGCTCCTGTCCTCATCCCGCTATTCTGTAGTTAGAGATGTGCAGTCTATGCACTTCCTAGACATGGTCGACACTGGATACAGCCCATATACCGGAGATATTACAATATGGGGCGTAAATGAACAGCATTTCAGAAGACCCATGCTATGCCATAGTTGACTGGCGTGAGCCAATTTAGGATTTCTTGGCGAACCTGGTAATCTTGTCGCTGGCTTATTTGTTGAACTTTTTCGGTCGTAGCTATAGCCAAATGACTGCTCTCGATTAGTGTGGGCCTCTTCGATTTTTGCTCGCTTACAACTTTCTCCTCACACCGGCGTAGATGGAGAAGTACCTAGTGAGACCGCTAAGAAAGAAATCGAATGCACCGAAGTTTCGGTGAATTCGTTCCTGGActccc
>MSTRG.10527.1 JXNT01000018.1 328211-328929
CACTGCTTCATTGACACATGGATACATGATGACTGCACTGCAGCATTAGCTTTGCTATCTATCTCTTGTGCCTGATATCTGTCAGGTACAACCCAACCCTACATACACGGACAACTCTACGATTTAGCAAacctactctgtacagctcgtactccgtactttgtacatGAACATCGAACATTCCATATTCTCCGGTCCACTGCCACCGGATGGCCCATTCACGGCCAATCAACCGGCGACCCGCTCACTAAAATCGCTATGGAGCCAAATCAAATGTAAATAAAAGCAGTCTTGGATATGGTTTGATTAAAGGATCCCCATAGAAAGCCGTTCCATGGCTCATTCCGACCCTCCCGAGCGGGAAAACGGTATGAGCCAATAAGCATACGTGCGCGTGTTTGATATCTCTGTTTTGCTGGTCCGGcggtttttgtttttttttttctttttcggtaTTTGTTTATTTGTGTGGTTTTGTTTTGGCATTACTTGAAGCCCTATTATTACAGTGCTGTCTAGGCCAGCGACTCGCGCATGTGGATGACATCCCAATAGAGTAATCTTGTTGCCTCTCGCCTTTCAATTTGCCTCAACCCCACGCGAGGTTCTGGTCCAGTCGGCCAAGTATGCCGAGCA
>MSTRG.11782.1 JXNT01000029.1 48046-48855
ATTTTTATCAGTTAATCACAATGGCGGCGATGTCTATTATTCCCCGTACCGTTGAGCATGGATATATATCCTGATTGGAGGGATGCTCCGCCATGCAGCAGCCAGCCTTGATGTACTTCCCGTCCTCGTATACTGTCTTTTCTTGGTTCCAGAGAAGTAATACGATATTGGACCGGAACTCGGCTTCGAAATGACCCGAGTCGCTTcccttctgcttctcacTCTCAGTTCCCTACAACAAATGGTCAACCTGATCACCTTTGTTGACCAATTTGCTCTCTTCAAACTTgaattgaagaaggaaaaataactgTCGACGCCGCGGTAGCTACCATCCTCGAACCGTCCTCCCGCCCCTCCTCCTactcctctcttcctcctctacGAGCGCAAATAAGATAGCCTCTACAATAACTTTCTCGCCGTTCTACTTCAGCAACCAACTCGCCGCTCTTCTACCTCAATGAATCAAGGTCGCCCAGCCACGCCGTCAGTCCTGCCCGACGGTGCTCCTAGCTCTCAACATACTGAGTACCCTCGCCACAATCCACAAATCTTTCCACGAAAAATCCATCAAAGCCGCTGGGGCATGATGATATTCCATGATCCACTGTTTGGTAAACGAGACAAAGTTCATGTCCCATAATTATGAATAATGACCATTATATTCCCGTTCAAAAGAAACAGCATCC
>MSTRG.7239.1 JXNT01000008.1 184223-184776
CGCATCGACCACCTCGACCACCTTTCCCTTCACAGTCTGGAGGTCCTCCGTAGCGGACACCCGTCCGCCGCCAACGTACCGATCCCTTTCATGCAGAATGGTGAAATGTTTGTAGTCATCCGGTTGCGGGATTGTGTATGTCAGTTCCATGTCACCTGTCTTGTCGTGTTTTTTAACCAGTTCGTTGAGGTATCGCTGGCAGTACCAGTCTAGGTCGGCGAGGTTGCCGGCTTCGGCGCTTTGGTAGAGGGTGTTCATGTCTGTCATTGTGACTGATTTGTTGGAGGTTGAAGCTCACTGGTCAGTATGATTGAATATTCAGAAGATAAAACTCTGTTGCGACTTACTCTGGTCGGTGCAATGCTTTTGTTTACAAATGAGATTACTGACTGACAGGCTACTTGTCACTGTCTCTCTGACCAGTGAAACCTATTCCAGTAATTTCCGAGCAGATAATTGTCTTGAGGTTTTACATGAACAGTTAGTCTCAAAACAAGACCGAGC
>MSTRG.8181.1 JXNT01000010.1 200163-200993
AAGTACTAGTACTTGGAGTAGGCCAATCGTGACAGCGGAGTTCATCGATTTTGCTGGCCGAACTCTATGTATGGCTTCGGGGGGGCGGTACGGGCCAGATGTGCAGGTACTGTATTACGGTAATTTTAAGTATGGAGTTTCCTTGTTGGGTATGGCTCTATTTGCAACCATGGATATCGATTCTACACCATCTTCATGAGAAGAACGTACCATTAGTATCTATTCTAGcaacgaaaagaaagaaatgagAATCCAAATTCGATGTTGATATCTCACACGACCTGCTGCCAAGGCCAACATACCCAAGTGCAAAAACAGCGGTACGATATAATACGATATGATACGCTGGAAACTTTGGTCTACAGTATCCCCACTTTGTCGCTAACCAACCAATCATATCCTTGGTATTAAGGGGCACTTGGCAAACTTACCAAAACTAACCATATTTGCACTTTGCCGTTCTATCGAAGTCTAAAGAAGGCACTTCGTATATCCCTCTCTGTAAACCATACTATGCGAATCATCTGGCCAACTTATCTtagatcttctccttctagTACTATCAGCGCTTCTTGGCTTTTAGAGACATGTGGCAAGTGATCGACCTGGTTCAGCATCACCATGGATTGCATAACATGTCGTTCCGTTGGACAGATACTGCCCCGCATTTACCAGTACAGCTTGTATTACCAATATTACCATTCTTGCTGATACGCTCGCTTTCTGCCAT
>MSTRG.2218.1 JXNT01000002.1 769858-770892
ACAAGCACATAcatactgtacaagtacaccaaGATCACCACCCATTAGCACAAGCACGAGCCTTACAAGTACAGAGAAGAGCCAATCCTTCATAAATACCGTAGCCTAGTAACGATATCCATAGAATCCGATGGCAAACCGAGAGTACCCGTCGAGAATCGGCAAACTCAGATCTGGACATGAGGATCAGCGCGCGGTCTGTTCGCCCGTATTTGATTTGTGTAGGGCAAAAAGAAATTCGTGGACCCTGAGTATTTTTCTCATTTTAACTTGAGGTGCCTACTCCGTATGAAGTattctactccggagtacagagtactctcaCTTGGGCTGAGTCTGGATGATTGATTGAAACATGATTGGAATGTGGTTTGATTCCCGGCTGGCAGTTTCAGGATGCCGGATTGGGCGGTGCATTCTTCAGGCACGTGGTTTGCATCATTGTCAACAGTGAAGAATTTGATATTTCTCTATGCGCTTTCTTAAAAGCTCCGCCACCGTAATACCATACGGTACCTCTGCTTAGCTCGATACCTGCCGAAACACGAGCCATAAAATAACGCCTGGTCTAGGTCCGGCGGTGGTCCGAACCTTTTTATCATTGATCCATAGCAGTGGACAGTGCAGAGTACATGGGACAGATCATTCAATCGTTCAGAGTACGGAGAACTGATGCGATTCAATGTTTGTTGTGAAGTGCAGAAAGGAGTGCATAGGAGGCAAATAATAAGTGATAGTTTGGTTAATTCGCACTAGCCTCGAGCAAATCCTGGCAAAAGGAAGCAGCACTCGCCCGAATTCGAGAACTTGTGTCGATCCAAATAACGCTGGTGTATGGTATTGTAAAGGGATACGCGGTGGTACGGTTCCTGTGGGATGACGGAGAAGGACTCCACTGTACTTTTGACCTCTTCTTTTGTTGACAAC
>MSTRG.2092.1 JXNT01000002.1 453409-454274
AGTTGCAATGACCCTATGGGGACAGTAGTCTCTGCCGCGACTGGCCCCCTTAACCGTCGTGCCTGTATGGCACAACGCGGGATAGTGGATGCTATAAAGATATAGTTACATGCTTGGTTTGACGATTTCTCTCAGAAACTGATATTTGTCGGTCATACCATCGACCTGCCCGCCATGCCATAGGGATGATTGTGCGGTGCGCCGATATACCCATACATATTATCATCTGTCGCTATACGCCACACCCGACTGTCATACTAACAGGAAGAGTATCCGTTGAAACCCGGCATGTTGCCGCTGTGATTTCCCTCGCTTCAGTCACCCATGTGGAATGTTTTTCGCACACGTCTATATCGGTACCATGTCTGTTACAGCTTCGTTTTCGCCTCTCATAAAACGATCTACTGTTTCTTGCTTGATGTGAGCTTTTCCTGGGCTACTATAATGTACCCTTCTGGCTTACACGGCACCGGAAATGCGTCGTAGCCCAGAGGTACTTGAAGAAAGTATAAACCGACATTCCATACGATGTATACCGCTTCACCCCGGAGACACGCAGTAGCCCAGAGCTTCTCAACAAATGTGCTAACAGAACAGGCAATTACTGAAATATAAGATAAGAATGAGCTATTCACAATCTGCCCCCAGCACGGTCTCACCCCAGGCGTAACGGCCGGGATTGACTCGCCTTGAAGGAGGATCAAGCTTGACTCGAAGACATGAGTCTACGAATAGCAATCATTTAAGCCAGCCATGCAAAACCCCAATAATGCGGTTCCTGCTTACGTCTCTGAGATACTTAATCGC
>MSTRG.5905.1 JXNT01000005.1 2263835-2265358
CATTAcacaagaagaagagtgtGGCATCACGCCAATATCCGAATGAACGGGGTACATTCAATTCAAAAACCGTCGACTTTGAGGCCAAGAGATTTGCCGGAAGAGGCCACTCGTGAACATGAATCTTAAAGCGTCGGTCGAGAATAACCTCACGAGAGTCGCACTGCATTCGAGCGGCCTGGTCCATCAGTTCAGTGTACTTCCGATGCTTTTGTCGAAGCTCATTTTGTTTTTCGCTTCTCTGGCGGCTTGCAGCCGcttctatgtctgcctgcaagCGTTGGTGTCTATCTGACTGATTGAAGTATCGAACGGAGAAGCAAGTTGGGGTACCGAAGTCTAAGAAaataccaggtccagagtaTCGGAGGTCCTGTCTTCGCTTGTGTAGATAGTTTTCGGCGCGGGCAAGTCTTTCCATCTGGGATCTGAACGGTAGCAGAAGCGACTCAAGCATGCCTTCTGGAACGCAGGGATCATAATCAGCTAGCATCCCGTAGATGTGGGTTGCAGAGCGGTCACAGGCAATCCACAGTTCCAgaatgatgaggatcatgtTAGAAATGGCTTCTGGGTTGCTAGAGTACACCGGGAAGGCAACCTGGTGGTAGTTCTGGATGAGTGCACCCAACCGACCACAGGTGGCCGCGTCACCTAAGTGGGATCTAATCCATTCATCGATGTTTGAAGCAACCCACGCCTCGAAGGCGACAAGATTGTAGGCTTTATAGTCCGGGTTTGTGAGGCTTACAGGGCTCGGGAGCTCCGTAGGTTGGTAATGGACGAGACTCGACCTTGGTGAAAATTCGACTGAGGCTTGAGAGAGTCGATCTTCCTGCCTGTGGATTTCTTCAAGATACTGATCAAGACTAGACAGCGTACAACGAATGTCTTCATTAAAGTCCAGGGTTTCCAAAGAAGACATGTTGTGTTCAAGCCTATGTTGCGACATGACCTCTTGCCAACACCTTTGGACAGTACTGCTCGCTCTTTCTAGGGCTTGCTGGACCAAGGGAAACCAAAAAGGGTCGCCGGACAAGTTGAGTTTGAGTAGCCGGCGAGCGACCTTTACGTTCATGACATGGATATGCTCCCTTGGCATGGTTTCGCACGAAATGTCGATGACGGTACTCATGAAGTATACCAAAAAGTGTTTGTAAAGATCATCGGTCGTCTCAGCCTGCGAGGACAGTCTGCGAAAGGCGACCTGTAGTATCACGCGTACTAGCAGCCAAAAGGAAGACCTTCGCCAAGGATACTTTGCGTTATGCCACATCACCTCGTCGCGGGTGTTCTTCTGTATCTGTGAATTCTCGACATTGTCACACATAGGGCGCAGGAACGACATAAAAAGTTCAGTGACCATCTTGGGGTCCGTGGTATCCCGGTCCTCGTCGTGCTCTTGCCCTGCTTTCCGCACCTTGGGTTTCGTTCCCTGAACAGACTGATGGC
>MSTRG.2166.1 JXNT01000002.1 662373-663116
CTTCTGGGTAAGGCAGGACAGAACTTGGTCTGTTCTGATATTAAATTAGTTTTCCCAACTAGTACAACCTATTGAAGAAGGGTTTCAGTCATAAAAACGTGCCCCTCCGTCGGACCTGCAATTCAAGACCCGAACACTTTACCAAGCTATTCTCCGGAGTGGCTGACAACTCATTTCCCGAGTGTTTGGGGCTGGTCGTCATATTAGAGCTCGGGACGCTCAGCACAACAATACTTCAGAGGATACCCAAGGTTGTTTTTCTCTGGTGGACCCATTCCTTAGTAATGCCATTTAGCATAATCTAACAGTGATCTTGTCAATGTATGAGTTAGGGAGAACACAGGTGGGAATTTCCCTTTGTCTTGGCCTAACACTCATTAAATGCAATTGGGACTCGAAGATGGCTATATTTAGTTATACACTACTTTAGCAAACAAGTGATC
>MSTRG.11790.9 JXNT01000029.1 63603-65938
AACAGACTTGAGGCAACCGGCAGCATAGTGCAGCCGAGGTTACACGCTTGCAGAAGTAGGGAAGGAAACGAGatagtatccaacaagcccatggATCTTCGTGGCCATGGGAACAGTGGCACGAAAACCAGCAGCACGGGATATACAACATGCGGAATGAGATATCAGGATATGTGTATAAAGGCGACGATGTACATAGCGACTACCATTACGACGGCTTACCCGGCTGccccgcaggacctgccgccactcggcctatagggctgacagatgcgtgtatgaacaataataataataataataata
>MSTRG.11286.3 JXNT01000023.1 90029-91062
gctgcgtcttgtctatgaacctgtatatagcctgacctgtagcttaacctgtcgtcaattcctaatatatctgtatctgaccctgcaccctgacattTATCACCATCCAGGTCCCATCAAAAGTTTAGGTGGTCAGACCTTAACTGATTTGGCTGACTGTCATGCTTCAAGAGAAATGGTGGTTTCTTGCAGTTGTTCAATCATCCCGAACATTTCTTCAGCTGAGGGCATTCATTCCTCAGATCCACAGGAGGATCTAGGAGTGACATTTCTGTTAGACATGGTTGTATTGTCAAAGTCAATCCAGGACTTGACTCATGCTGACTGGCAATCAttgtgtcacaacctggtTCCTCTTGTAttgtacctagggttctagttaacTAAGTCTCAGGATGGACACACTCACCTGTGTGTTCTCCAATGGTCATTGTGTCATCAATGACTGATTCAGGTCATCAATAGCAGATAATATGTTGTTGGGTATATCACCCCTGCCAGGCTCCATAAGCAAGTAAGATCAATAAGGTAACAaagtagagaaacaaggccaactgagtacaTATACTCAGTTGTTGGTTTAGTGCAGACAATGTTTAGGCGGTGATTCATTGTCAGTGTACATACATCATTATATTTGTTTTCATGTGAGACGGAGCAGGAATCAAACTATATGATACATGGAAAACTTAGCAATGTGACCAGTCTATGTTACTCTGGCTTGCTTAGGTTGTGGGGTCATTCGCAAAGCAAACCATCACCGAGAATTTCCACGCGCTCCCTACAGAATTTGGAGACGGTATACATGCACCGCATTCATGCTGAAATGACCGGTTAAGGGGAGGATTGTCCGACCGTTTCTGCAGAAGAAATGCATCGCCTCCCAAGACCGCTCCTCGACGAATCATTTGATGTTGACGAAGGGAAGATAGAATGGTTAGTCCGATGATGGATACTATATGAG
>MSTRG.10002.1 JXNT01000016.1 185192-185660
GACGTCTCGCCGCGGAAGTCGCATCGTAATTCGGCGCGGAAGTCTGCAGCGCCCGCTTATTCTCGACAATCCGTTCTGCAACGCGGACCCTCCGGTGCATATCATATGAGCCGAAGGGCATTTCGAGACGGAACGGCCGGGGTGCCGGCGGTGCTGCTTGTCGGTTTGGTGACCATGATTGGGTGAAAAGGGACCTGTGAACCGCGCGGGCAGCGGGCTCATACAGGTCTCAGATATGGTGCATTGGCGAGATTTCAATTTCTCGGGGTTTTGGGAGGGAATTGGATCGTGCGGTTGGCCGTGATCGGATCAATGTTGATTTTTTGGTGTCGGAAACTTTGCCCGGCGTTGCGGAGTGGGATCTCTCGCCAACCGTAAAATCATACGATGGCACTATTCCGTTTTGG
>MSTRG.7822.1 JXNT01000009.1 230564-230957
CCCGAGACAACATAGTGTTGTGTAATTGGCCAGGGACGATCCACAGTGGCTGACTGACGATCTCTTGCTGGCACGCAATAATTCGAGAATTGTCCATTGGCTTCCAAGGTACAAGTAAATAAGGGGAAGATTATGCAGAGCAGGCATAATCCATATTATGATCAGTATGCGATTATGTTTAGCCCTATGATTCAAGTTATCATATTGACTCACCCAAGACTGCTGGGCTTGCAGGGGACCTATTGGACAGAGGAGTAGTACTTTGCCTCTATATATGACGTACGGCTCTGATGGACGTCAGGGCTGCTGCAAATGTACTGATACAATGTTTCCAGTAAAGCAC
>MSTRG.6006.1 JXNT01000006.1 165129-171923
attagcgaggcccagggcaTGGACCCTAGGGAGCACGAAGATAgtttcctttttccctttttttttttcatttttcatttccttcctgTGTTGGTTTCTTCATTCTTCCTACATGCTGGTGTTCTATCGAGTCAGTCGGCCACCAATAGATCCTTTTATTGCATGAGGTCTATCACAACCACAACGTCCTATTTCCAGCTCACGACCAGTTTCGACAAATTCAGGAGGTCTCAACAGCTGAAGATCTTCTACAAATATACATCAATACTTTGATTTGCGTCATGTCCAAAGAAGTTGCAAATGGATCATCACACAATGAGACCCAGGACACTATTCCAGCCAAAGAGCTTCTGAACGCT
>MSTRG.3842.2 JXNT01000003.1 2520984-2524580
AAAATAGCCTTATACGCAGAATCGTTCCATTGAAGATTCTGGGTGATCTGCAAAAACTCTTGTGCGTAAGAGCTGGCGGATCCCCTTTGACGGATTCGGAATATTCGGTTCGCAGCCATGCGCCGTGTATGCTCCTTCTGGATCTCAGCCATTTGTTGTTCAAAATTTGGGTCGGccatctccttttcctcggaGATTGACTTTGCGTCTTTCTGAGACTTCAACGAGATTGTTGGATTTTGGCCACTTGATGTGGTGATATGAATTGTTCAACCAAGCCCTGTGCTAGTGAGGACTTGTCAGCGAGAGTCGACCAGATAATATTTGGGACCCGTCAAACTTTCCTGCTTTCAACATAGGTTGGGTTActagaaggaagaaaatatTCGTTTCAAAAGGGAATACCACGTTTTTGATGGTATAGCTTGAAATAACGATGATCTGATAGCTTCAAGATGTAGAGATACATTCTACCCCTTAGTTCTGAAGAAAACAAGCGAACAGAGGGGCAAAAGAGGGGGGCAGCATAGATTCCCGTGCCAAGTACCCCGCACTTACAGTTTTTTCCAATGACTCATTCGATAATGGATCCATTACAATATTAGTAACAATACAACAAGTAGTTAACTAGTTAAGGATTATTTGTAACCACATATGGATCAAGGTGGTTTCATATACGGGCCGAGAAACAATGCGTATGTGTCCATGGGGAATTCTGTTTTCGAAATCAATTGTAGCGCCATTTCTTCCCTGTTCCCCGATTGATTATTGGTTTGCATTTTGCCTCCACAAACCACCCACTTCTCGTTTAGAAGAGCGCAGTGGTTTTTAACTTCTGCTTGATCAGACACCTCGATTATCtatccatatccatgtcTTGGGAGTTGTAGCTGTTGGAGATGGAAATAATCAACGTTTTTGCCGGTGAAATTGAATTTGAGGAAGGCTGCGTCCTGTCCTGTCTAGAAGAGATCTGCTTTGACTACTCTGTCAAGTAACTTAAGAATACTGTAGTGTTGTCCCATCAAACGATATCCTTAGTGCCCCCTCCTTTCTCAGGCCAAATCCATTCATTTCAATCCAGAGATTCACTGTGGTCTTTGCTACCCTCACGTTCATGAAGCCAACGTCTTATCTCGCTAACGAACCGGCGAGCAGCACCAACCTTCACGCCCTGTTCAACAAAAAATTCTGGGTCTTGGTCTTTGTCGATCTGTTTGAGATCGAGACAGTCTTCTGATGCGATTACATAAGCGATCTAACCGAGCTCCTATCGCACTGTGTATATAGAGATTTCCGATATATTCATATAGGACAACCATGTCAATTTGCTCTATTCTATAGTTACCGTTGTGTTCTATAGAACACTGGTTCGCCTTCTACGACTCAGATCTATGTTCCCCTGAATTCCCACAACATCTTCTAACGCTACCTCGCCTGCTTTGGCGATTTGTTCCTTAAAAGTGACACGCCTCACACGGGATTTCTGCCAGGCGGTGTATTCTTCAACCGCAGTATCCAGTGGTCCAGAGATGTCGATAAAATCTGCAAGAATGGTGTTTGAAGACACAGGGTCGGTGCCCGTTAACGAATGTTGAGAAGAATGTGCCGGGAGCACATTAATGTTATTGATGACCGGAGGACACATTGATCCGTTCATTGGGTGGTGGGGGTTTTTCTTTGGTTTTTCAAGTCGCTGTTCCTCTTCTGCATAAAGCTGTTGACGAACATCTCCCGGAACATCATCGTGGGTCTCTATAGTTCCTCCTCTCTCAACGAATTTGACGAGGCTCTTCAAGTGATGGGTTCTAAGTTTATAATGCTTTTTCCCCACAGGATCTTGCCAGCAGTACTGTCCTTCATGTCGACATGGTGGACCAGGGCAACGCATTGTTTTATAAACATCCCGCCAAACTGAGGGTTGTCCGGAGGCGTGTTCTGCATCAATCCGACGATCTCGTTCAGTGAGCATACCTTTGGTAACTGATGCTGACCCTCTCTTGTCAACGTTCCTCGACAGAGATAGGTCGCTGTCCTCTATATAGTTAATAGAAATACGAAGTTTCAGTCTTTTGCCGGGCAAACGTAATAGGTTGCCCCACATCAAGAGCTGCTTTTCTTCGACGTTAGTGTTATCGAACGTTTTGTATTTTCAGCGTTTTCCTTTATTTGCCCCCAGTATGAACTGGGTTTTAGAACGAGGTCTTGTTCTGTATCCTTTTTCACGACCCGATTATTCAGCATCACCTTCCATTCAATGAGATAACGAATGCAGGTTGGCTGTTTATCGTTCGTCCTTCTACCTCCCCGGTCTTCCACTTCAAGGAAATCTAGTTGATCAGATGCATGTTGATGCAAGGGTGAAGAACGTTCCTCAGGCTCACGGTCGAACGAAAGACTAGATACAGATGGCGTCCAATCACGGTCGAAGTTACCAGGGGTGGGGCATACGATGGGGTTGATTCCCATGGATCGAGCTGTGGTGGTTGAGAGGCATGATCATCGTTAAAAGGACTGAACGTCATCCCCTCAAGGCAATAGAAGCCACTGAGGAACCTAGTATTAGAATCATCAAATGTTAGTCTGCAATTTACGGCTGCCCAAGAAGATTAGCAAAGGGGGGTTGCAGCTAACAGGCCCAATAACAGGGTGATCAAAGTCATAGATGAGATACAGTATTGAGCTGTTAAGACGGAGTATTGTTGACCACTGCCCTTCATAAACAGTTTAATTCCAAGTGTGAAGGAGACAAGGCAGCCATTGACAGATTGCCGGATACGACAGGCAACAGTTCCTCTTGTTTGATTAATTTGCACAGAACCTTCTAGATTTCCATGGATGGTCGGTACAAGTGCTATATACAGAGCATGTTATTTTTGTATATAATACTGGAATCGTAAAGTTCCGGGAATAGGGTTCTTCCATCATTTTGCCCATCATAGTTTAGCGTATCTTGGCATTAGGGTTTGGGAACAGTAAAGAGTATAAGGTGGTGACACCGTTTTCCGGAACCACTGTACGGCCTTGGAGCAGTCCCGGAGGCTAGAGGCTCGGGCTGAACATTAATATAAACAGCAATGGAACATCCCTCGGATCGGAGGGCCTTCTACCAAGTGGATCTGATGAACTGCTAATCCACCTCTGTGGACACAATGGACAAATATTGTTAAGTTCAGAGAACATACCACATAAACGAGTTCCCGTTAAGGATACTGAACCCGTTTGCGAGTAATACTTgtttattgttgttgttagcTAATGGGTGTATAACTGACCTTCGCCCAACAACACTGCCCTGAGTCTTGAAAGGTATAAACaatttattatttatttaatcaagtttattgtccataccgagccctagagctatgacagaccataattcatggactcgaggccagcagctattctacagtctcttgtccctataggttcctgaggcgctagcccccttctataatctctctgatccttttccttgccccaaaccgcctgtatgcaca
>MSTRG.5795.2 JXNT01000005.1 2005203-2006019
GAGAAATTCATAAAAGGACCGCAGTAAGGTCAGATGGGTCGGTGATAACAGTCGCCATAAAGTCCATTGGGTTGCAACCAGCCTTGCCCTAATGGCCAATAGTCAATATATAAAGTTCCCGAATGAAAATATAAGCAATGATAAATGTTCAAAGAACTAGCGAGCGCACAGGTTTTGCAATATTGTATGAGTTGGCAGTTCAACGAGTGTCCCACAAAGGGTCCCAGACGGGCACACCCTAGACTCGCTCACGGAATGGTGTACATGAGAACGCACCACAAAGGGAAGAGAAGTTGCTTCGCGACGAGGTCCTTGCTTGCACTGCCTGATCTATCTGAGCATTAGGTTGTTCCTGTTCTTGTATTTTTTTTATGGGATCCTGCAGGCTGTCGGCAATAGCATCCTGGTCAACATATGCAAGACGGAAGTATTTGACATTGGGACCCCAAAAAGAGAGAACGACTTTCAAATATTTCTCAATATCTGGCGAATGAGCCAGTTGGAAATACCAAAGATCTGCCCGTGATGGAATTTTTGGAGCTTTAGTCGAAGCAGGCTTGATCTTCCGGATAACCAGCGAGCTATGCAACTGTACTTATTGCAAGTCATAAGGAGAAACAATCATAGACAATTATTTCGAGTGCATTTAATTGCAGCGTTGAAGAAGCGTGGAGTAAGTGGTGG
>MSTRG.2227.1 JXNT01000002.1 791538-792449
GTTTTACGATTTTCCGGCACAGACGACGGTGTTTGGATGAATGGCCGAAATAGATGGACGTCGAGGCCTGAAAAGTGGCAATAATATTCGAGATGCTACAATATCGCGCTACATGGCTGCAAGGGGAAACCGAGGCAGCAAAACTCTCATCAAACAAATTAACCAAAAGCATACTGCGTACATTAATGCTCAATTACTCTCCCACGGTCTAACGTTTTTCTCAACTTCCGCCTCAAATGCTTACCCTCTCCCATTAcccttttctctttcgcaGTCAGTTTATCTCAGCTGAGACAATTACACTTACTACTGTGGCAAATAAGAAGACAGCAAAATTGATGTTTTATGTTAATATCACACGCCTGGACACAATAGAAACTTTACTGTATTAACCCCAACCTCTTAAGCTCCTCGCGTCTCTTGTAGTCAGCCCCTCATCTCAAGCATCGTTAACTTTGTCCTCTGTCAACATTAGTCCAGAACATAAACAAAGATATTAAATGAGATGCAGGGTCAAACATACATCAAATCTCGAGCACCAGATATCTATCTTGTCCAGAATCAACCTTTTTGGGCTATCAGTAGCCTCATCTGGTTCTCCCACCCAGATTGAAGGCGACGAGCCTGTAGATACCTGCAGTGCATGGATTCCAGTATCACTATATGCAATGTTAAGCCCTCCAAAGGGATTGGTGTCAAAGATATGAACTTCCACACTCTCATAACCCAAGATCACACTCAGCCTGTCATCAAAGAATAGCTCAATGCCAGACATATACATGTGCCCAAAGTCAGGGTCTTAAATAGAAAAGATGCCCATCTTGACAAAAAATCA
>MSTRG.6990.1 JXNT01000007.1 908168-909093
ACCTTCAACCGTCTTAGTGACCGCGCTAGATATCCCCTTTCGCTTGCGGGAAAGCCGTCTTTCTGTAGGTGACATAGATTCACCATCGCTATCACCAGGTATATATTCGGGACGATAAGTCGGATCGACGGTCTTGGATTTGCGAGCTCTTTTTGTCCCCGACTGGAGCCATTCGTATTCGTCGTCTGATTGCCGGTGATCGTCCACTACAGGAAGTAGGGCGATAAGTCGGGTCGTTCAATTTCCGGGGTCGTTTCGAGGCCGTCCCGGATGGCAGCCATTCGTATTCGTCATCTGATGCTCGATGGTCATCTACCACAGGAAGATAGGTCGTGTCGAGGGGTTTGCTCGTCTGTGGTCCAAATCTGATAGAGTTCGGGGTTGGATAGACCGTGTTGGTCATGGTATTCTGAGGGGTCCGTGGCGTGCCCATGTTTTTCGGTTTCGTCTGAAGTTCGATAAGCACGAAAACTACCGATTTTACCGTGCAAAATTAttcagagaaggaaagaagtgTCTCAGAAAGAAGGAGATTACCGGCTGTTTAAGTGTTCAGTTCTTCGGGGACAGCCCTCGAGTCagacaaaggcaaagaaagaaagcatcGAGGCCGTTCTTTATGCCATGCTTCTATCtttggatttctttttcctaTTGATGAAGGGGATAATGAAGGATACATTcacaaaaaaaaatgaaTAAACAAAGCAGTTTACTTCTGCCATTGCAGACTGGATGGTGAAATGTTCTATCTTTGCTTCCTTTACTATACCTTCTTTGTTATTCCTCGCCATCCAATCTTTATCCCTCATCCATTCTAATATAATTACC
>MSTRG.8980.2 JXNT01000012.1 481495-482001
TTCATCCTTCGACGACATTCTCCCTCGTTGCAATCGCCATTGGCATTCTACAGAAGACTGCGGATCATTACCGGATACTCACAGAGACCATGTTTGGGACCGGCTAATAGAGCCGCCAGCCGGCCGGCATGTATCAATCGACGATCCATCTGCAACTGCAAGATTAATTACGGCTCCATGCAACCGAGGACGGGGGAGGTACGGATCATTCCGGTCCTGCATACTATGCGGGTACGGCTACCTGTACTCGGTACGATGTGATATGAAATTATTTGAATAAAGCAGGACTCTCGGAAGCCGGCTTGCGTGCATTATTGGAGCATGGGCATGTGCTTTGTTACCGGGATGGGTTTCATAGTCTAGTGTAGCGTTGAGACGAAACGAGACCATCGGATTATCACATCACATCAACAAAAAAAACCGGGAAGGAATCACACCTCGAGACGA
>MSTRG.4436.1 JXNT01000004.1 847505-850438
GATTGATGAACAAGCGCACAAGCCAGATTGCGAAACGTCAGCTGATGCTGAAACCAGATACGCGAGGAATGGGTCACCCTTCATCCTCCTAGCGGTTTCTATTTCCTAATCCTGAGAGGGCATTCGAGTACCCGATCTACCGCTGCGAGTCAATGGGATGACTGCTTGGTGCTGGCTATCTGTATCACACCCAAGGCGGCCCCGAGTTAGCGCGCCCAGAAGGTTCTCATTGTTATTGACACGTTACATATATACATATTGCTGCATGTGAGCATAATGATTACCGTAGCCAGTCAACATTGGTTACGCCTATCCGTGCTCATTGAATTTGCGTTGCCGCccacatacatacatacatatatatatggcCTGCCAATACAATTGAAGGCATGGCAGATGTTTTGGCGGCAGGCTGGCTTTTTCGGCCGTTCGTTCCAATTCTCCATTCACAAATTTATCAATATCTTGAGTCGGAGGGAATACAGATGACCTTTACTGGGAGAGCGCTAATTTATGTTTTGCCCACCGGGAAGAATTCAGGATCTCCTCGAACAAGTTCCCATAAGATAGGCAGCTTACAAGACAAAATAAGTAATCACAAGCAAAGCAGACCCATCCGAGGAGACATCCGATGAGACGGCCGATAAGTGAGCATTCTTGGGATGCAAATTCCACCAAAAACGAATGTCACGCGATCTGAGGAGCAAAACCTCGTGAACCAGACAATATACGAATATACGAATACCAGACATAATTTGAGGTACACAGAGCGAGTGGCCGGCCTCTAGGTACGCGTTTCCAGGACAGGAAAGTCACGATATAGCAGTAGTCACTATTGATTCACCGGATTAGCAATAATAAACTGGTCCAACGAGACGGCTACAGTTTGGCATGAACAGAGAAGTCTGGCATATGGGGAATTTCCTAGAGAATCTTCCAGCCACTCGAGTTTTCCCCTGCGACCCGTCGCTCGACTATCCGTATCTTCGGGGGAGCCCCAGTATTTCTGGACGGGTGGAGGTGCTCGTCGAGAACCTGGGCCCGCACATTTAAGACTGATCAGTTTCTTGTCGAGTGCAAAGAAATACTGGACGAGTTTGCTAGAAGGACATAGACTGAGGCACGAGGCGCCGGGCGCCTGCCCTTTTGCCAATCTCCTCGCTAGCAAAAGTACTGTTTGACTTTTCGGAAGATGTTCAGTTGACCGAAATTCCCTGAATCCACTGGTTCTCTTAGAGCAGGGCAGGGGAAATGAGCAGCTAACAGTGCTAACGCTTTCATTGCTGCCactgaaaagaagataaCATTGTGTTTGCATGGAATCAATAACTATGCAATATTCAGGTATACGCCCTACAAGGCGATCCAGCTTCAAACACGGGCGCTAGATAATTCAAGCTATTAAAAGATCTGCATGCAGACAGTACGCACACATGCGAAAACTGAACCATCCCGGCGTTTGTATTCCGTACAAGCTGGTCAATTTTCACGACTTTGGCTGGAACATTCTGGCGACAAGAGAAGGCATAAGCATGAACGCTGCAAGCTCCACGAGCTGAACTGCAAAAATGGAACGTGCGACACCATTAGAGTCGGTTCCTATTGTATTAGCCAGCAGCCGCGTGAAAAGTGACCTGAGCTTGTCAAATACGAAGAGACTGAACGGACCGTTTAGTGCCGCCAGATGGAAATCAGTTTTAGCGCTCTATATGTGCTTCCATTCGAACCTCGAACTCCGATTATTGCCGGAGATTATACGCCTTTTCAACATCTGTGGCTATTGGCAGGATTCTTTAAAGACATAGACTAATGCAGAACGAAAGAGTAGAGCACAGTGGGACCTTGCAGCAAGCCGATCGCGGTATATTTCAGTGTTCGAGAACCGCTCTCTCTGACTGGCAGAGGATAGGATTGTGGAACTGGCTATGTTATTCGTACTTTGAGATTATGGAGTTCAATCTCAGTCCAGTTCCTTTCGTAGTCATAAAGCAAAAAAAGGGGGTGGGAATGATTCCGAGATATCGCAGCACAACGCAGAAGTCGCACTGAATCATACTGCAAACTCATGGGCTCCTGGAATTCCACAGTGGCAATGTGCAAGTTCAATAATATGCGGAATATGTCCCGTTCGGGCAGAGGGCGGACGCCGACTAAACCCCCTATGTGTGCTAAAGCAAAGCTAATATGAAAAGGCTGATACAAAACGAACCACGATTCGGCTACAATGTACTATGACTGTTTCATTTGCTTGGGAAAACGCCGAAGAATGCACCTGTGACAATGACAGAAACGCCAGAGTTCACTAACGCCGTCGATCCAAGTATTGATAAACAGGACTAAAAATGAAATTACATGGTGTTCTCGATATTGAATTATTGATGATGGTTCTTTGAAAAACTACCCCGTACATAGACTCATATCTCATATCGCGCCATGTTGGCGTCGCGGCATCCTCGGGTAATTTGCCTGAATCAATACGGCTCTTATCGAATACGCAATAAGGTTTATGCCATTCTGGCTTACTACTACCCCGATCCCTTCCTTTTCCGGAGAAGCTTGCGGATGACTGGACAAAACATATCCAACCGAGCTGACCCACGAGGCTACTCGTACATATCCACCATGAAGAAGCAATGTCCAGCTTGGCAGTAGTTAGCAGGATTAATCCATCATTTTCTGCACGCGTACTAATGCTCTGTACGGCGCAGTCCGTAGTCAATATTTCCTAGTCTGTATTCCTGTCAATAAATGCACCGTGCCCCGTACTATGGAAAGGTAGTTAGCGCGGAGGACTTCTTCATCAAATGGCCTTTGTTC
>MSTRG.8964.2 JXNT01000012.1 460558-461239
GTTGTCGTGTAGAGTAGAAGTACAGAGGTAGAGGAAGAAGTTCAAGCAGCAAAGAACATGAACCCGGGGATAAGAGACCTCGGTTCAGATGCAATGACCTCACCCTACCCGACCACCACGGTGTCCTGGCAGTTTACACTGTAGATTGCCGGAGACATAGCTAGCAATCGGGAAGAATAGTTTTAAatatatttctttttatcttttacACTCACAACTTCGGTGTTATGGTCCGTAAAAATATATCCATGACGCAGTGGCGCATCCACCACTATCGCCGTCTCCACCACTATCAACGACCACACCAAGAACACGACTGCAGGATTCTCGATGAGTTTCAAGACGAGACGCTGGAGTCATCCActgagtacggagtacatggtTTGTTATACAGTGTCCGGCAGTGGATCGATATATACCTCTGATTCCTCGTCTCCCATCTTTCACAGGAAACTCGAGAATAGTCCCGGATCCTCCCTATAACTACCTAAGGGCAATTCCCAGGGCAATAATTTGATGATTACTTAAAGCTATAGGCGTGTTGCCAGGTACAATGCAAAGAGAGCGTGCAGAAGGCCGCTAGTGCGGGTAACCATTCATTGACCAACGGGAACACAACTTCTATA
>MSTRG.6460.2 JXNT01000006.1 1246393-1246844
ATCACCAATTCGTCTTCTCTTcaatctcttttctttctggctTTACTTTCTATCTAATTAGGGCCCTAGTAGCAATTGAAACCGATATCTTCAATATCCGCGTCGCAAACTGCGATTTCGGCAGCGCCGTCAATCATAATCGAAAAATTCAAAATTCACCCTGAACGAAGAAAGGCATTAGGGTCCCTTCCAAAGTCTAAAGGGAGGATGTTGTATGAGGGGGATGAGACGAGTTTCAAATGGCTTCTGAATGGTGTGGAGAGCTTACAGCGTGATGGTTGAGATGCCGTTGGTTGTTGAGGTTAAGCATCCGGATTGGTGGATTCTTCTACTCTATCTTGATTGATTGAGACGTGTTGCGTATTTATATTCAATGGTATAATTGGGTATTT
>MSTRG.3001.1 JXNT01000003.1 2334-2773
gttgacggtgaatGTCAATAAaggcactgagctgagctgagccgtcacaactAAATGGAGTTGGCAGTCATGGTTATGATTTGCTACCCGCAAGGCCTTTGCGGGCGGCCATGGTTATCATCTTACTACCGGCGGATATCTCGCGGGTACCCATGGGCATATAAACATAATAAACCTGCCAAGACTCGTGACCTGGCCAGCAATGTATAGATTATGCAGTTTTTGAGATGCAGAagtgatttctttgttcaaCTAATTTTCAGGTGAAATACATTTTCTTTGATCTTTTCTGCGGGAAAGAGcagttattattattattattatttaatcaagtttattgtccataccgagccctagagctatgacagaccatgattcctg
>MSTRG.7902.1 JXNT01000009.1 351894-352287
ATACGCATCAGCATGTACATCATAAATTTGCAGTTGTTTCGCCACCGTCTCTATTGGCAGCAGGAGTAGGAGGATACCAGGGGATATGTTTCATGATACCCTGATTGCCATTGAAAAAGCGAGCTGTGAGGTGCAAACGTCGGTCACGCATGGAGGGGTGAGAGCTACTGCTAGCACGGAAGTTAGCGAAGTTGAACGGGAGCTGACTAGTATTTGATATGTATCTTTACACGATCACATCTTTGTAGTGGTCGACGGGTCTGTCGTAGATTGGG
>MSTRG.6758.2 JXNT01000007.1 454374-455402
gtacttcatTCTGGTCTTTTATTAaaagCCATGACAATCATCGCACAAAGCTATCAAACAGAACAACACTAGAAGAAGATACCCGAAACACCAAACTCCATGCGATACCCGGACACTACTATCTTTCATTGATCGGTCATTTCCACGTCACGGTCCTGCTCCTTAGATCCCCCCTCGACTGTCCGATCCACGACCAGAGTAATCGGTGCCCCGGAACTCCGCAATGGTTCCTCCGTCGACGGCCGATCCTGGTCCATTGAATCTCCGTTAACCTTTGGCTTCAACAGCTTCGGCTTCGATGACTTGGTTCCGTTCAGTGTGCGCTGTCCCTTTTCGATCCCGCCGGACTTCGCGGGTacctccttcgccttcttctccttgaatTGCTTATAAGTGGTGGTCTTGGGGATCACGTCGGAAAGGAATTCGAGGTTGTCTATCCGCGAAACTGCCGTAGCTATTCGTAGCGTATTAGCATCAGTCTCGAATGCTGTCTTCCAGGTCTGGAGGCTGACCTAAGTCCTTGTATTGTATGGTCTTTCGCGGCTTCCGTTCGGATTTGACGACGTTATGCCCTTGCTCTGCGAGATACTGGATGAACATTTCCTGTACCATCACCGGAATAATCAGCCAGAGTCCACCTAGCAGGGAGAGAGACGAGGACTAACCGTGGCCACGGAGATCACAAACGTAGCGTTGGTCGAACATTGTACGATATCGTCGTCTAGTTGAATGATCTTCTTTATCCGAGAGACTGTGAGCGGTAGAGAGAACCGTCAGTGATGCCTTCTCAAGAGGGTTCTCGCGATTTCACTCACTAGGAAGAGCGCTCTGGCCGGTGATTTCATCGGAGGGCTCGAGGACGTCTTTGGAAGACATGGTGTGATGTTTGCAGTTCCGGATATGAACACCACTTAGAATATCGATATAAGCAGAGATACTGTAAGTAAACTGGGATGGGTTGGTGG
>MSTRG.7074.3 JXNT01000007.1 1115373-1116187
CATCTGCCTTGGTTATAAAAGTTCTCTCTGGAATAAGTTATCGAGGCAATTTGACATGAAGAGAATGACAGCTCGAAGTGCCGAAAGAGGGGGAGCTTGAATCTAAAAAGGGTCAGCGCGACCCCGGATCAGATGGATTATGTAAGGCGCATTGAAGAGGTGAAGAAACCATCCCTTACCGTCCTTGAATTCAAGAATGGTCATGTTAAAACGCCAGGGTCTTGACCTATGGCCATGATGTCGATTCTCCAGAATGCCTCGTGCAACTACTCACACCAATATCTGGATACCTCCGACACCCAATATCGTTCCTTTCTCATTCTCTAAGGGGCTCTTAGTGAAATGACTGTTGATGTTCTTGCACTCAGACAGACCCGGCTCTAAGGTACATTCGATCCGTTCACCTTTCAACTTACGGATTTCCCCCCCAACCCCCTTCGGATCCCTTACCACGAGTCAGGCTTAGATCGGACCTCCCTCTACAGGTCTGTGCGATACTGTGGTTTTGAAAGAGTTGTGAGAATGGGCTTGGAAGTGGATCACGTTTACATGTCAACGTTCGAGACTAATACTCGTCCGGGTTCAGGGACATAGAAAACTGAATAAATATTGTATGACTACGGTATAAAACCTACAAACCTGCATCACACTTTAATTAAATGATGCTGTTTCCTAAATCGTTTTGC
>MSTRG.4186.4 JXNT01000004.1 268866-270011
ACCGCGCCGTTTGGCTCGCGACTACACCATGTATTTGTACTCGTTGGACTCTTTGAGAGGAGGAGATTCTACTTATTAAAGATTGACTTTGTTTATGCTGGTatactttctttctttctttctttcgGAGTCGCCGGGGTCTAAATGCCCAACAACCACGTAAGATACAAAGCATCGTATTTGCTCATGAGCATCAATTGCTCGGATTTAATAGCTGAACAATTGAATTGAGTTCCTAGGTCGGCTTCATAGCACTCTGGCTATTGCTTCTCTCTCAGCAGGTGCAGAGCATTTCAATCGCTTCAGCATCGCTGCATGGGGTTACCATTGCATGAGCTATCATTGCACGAAGTGAATTCCATGTCCTGTCTAACGCACTAAGAGCTCTGCTAGTTGCGTCGCAATATATTCACACAGGACTCGCCTACTATAAGTCATGCTTAGAAGTTTTCACCATGACATTAAATCGTTTGTGGCCGGTCGACACTAATCCTATGCTGCATCCCAGTAGTCCACATCCACTTCCCTTATCCTTTACTTGAATTCTTCCGTCTGGCCTTTACTACTTGTATCCACGAAACACGACTACAAGTGACCATGTGTGTACATGTGCGCCAAATATGAAAAGTCCTATTAGGGCACAAGAGCGTTAGCGTAAGTCGACTAATTATATATTGTCTATTCTAGAACAATATAGCAGTGGCACTAGTGAagtagcactggttggcttCATTTACATAGCAGATAGTTACTGGGTAGCCGTGCGCAGGTAAGACATGAATATCCCGTATCCAGCAGTATGTATTTAGGGGAATCTCGGGTATCCAGCATAAATTCAACCCACGAGAGACTACTGTAGATATGTACCTCTTCTTGCCTACTATGTACGATTGTACCTTCTTAGCTTCACCATTCTCCCATTGATCTATCTCACAGAAAGCCCTGCATAGTACTAAAAGTGATGCTATTGCGGTCTCCTGACGCAACACCGCCTCACCTGACAGCC
>MSTRG.8023.3 JXNT01000009.1 651313-651952
ATCAACCGACATTGTTAACTCTTGAGACAACCcagaagaaatgaaaacacTCCTCTCCAAGCGACCGCATCTAGCGCCCCcttgatgagaagatgaaaaggTAATCATTTTTCTTCTGAGCTGTCTCTGCTAGTCAGGCAACATGGACGGACGGGGTATAGATGATATATGAGCCTGCAATTCGATATAGAAGACGCCGTAACGCCCTGCGCTTGAAAGCTAGAAATAAGCCGTCCCTAAATGAAGCTCAGCCAAAAATGCTGCAAATGGTTTATACTCGCAGCCAGAGTCTGACAAGTATAAATGTGAACAATGAAAAAAGAATGCCACTCCGCCTCTATACTTTTTGAAGGATACAAAAACGGCAAACCACATAATACATGTGAATGGGTATCGCATATCAAGACAGAATGAGGATAGCAAGGGAAAGATAACGAGATACCACGACGAcacaatcatcaatcatgcAATAGCACATTAATatcaaggaaaagaataagaaagGCTACCCAGCTTCTGTTTCCAGAAGACGATTTCATGACTCCCTCAGGTTCAGAGCCTTCTCT
>MSTRG.11286.4 JXNT01000023.1 90029-91062
gctgcgtcttgtctatgaacctgtatatagcctgacctgtagcttaacctgtcgtcaattcctaatatatctgtatctgaccctgcaccctgacattTATCACCATCCAGGGTGGTCAGACCTTAACTGATTTGGCTGACTGTCATGCTTCAAGAGAAATGGTGGTTTCTTGCAGTTGTTCAATCATCCCGAACATTTCTTCAGCTGAGGGCATTCATTCCTCAGATCCACAGGAGGATCTAGGAGTGACATTTCTGTTAGACATGGTTGTATTGTCAAAGTCAATCCAGGACTTGACTCATGCTGACTGGCAATCAttgtgtcacaacctggtTCCTCTTGTAttgtacctagggttctagttaacTAAGTCTCAGGATGGACACACTCACCTGTGTGTTCTCCAATGGTCATTGTGTCATCAATGACTGATTCAGGTCATCAATAGCAGATAATATGTTGTTGGGTATATCACCCCTGCCAGGCTCCATAAGCAAGTAAGATCAATAAGGTAACAaagtagagaaacaaggccaactgagtacaTATACTCAGTTGTTGGTTTAGTGCAGACAATGTTTAGGCGGTGATTCATTGTCAGTGTACATACATCATTATATTTGTTTTCATGTGAGACGGAGCAGGAATCAAACTATATGATACATGGAAAACTTAGCAATGTGACCAGTCTATGTTACTCTGGCTTGCTTAGGTTGTGGGGTCATTCGCAAAGCAAACCATCACCGAGAATTTCCACGCGCTCCCTACAGAATTTGGAGACGGTATACATGCACCGCATTCATGCTGAAATGACCGGTTAAGGGGAGGATTGTCCGACCGTTTCTGCAGAAGAAATGCATCGCCTCCCAAGACCGCTCCTCGACGAATCATTTGATGTTGACGAAGGGAAGATAGAATGGTTAGTCCGATGATGGATACTATATGAG
>MSTRG.7012.1 JXNT01000007.1 941320-942141
AGCCATTTCCTGCGTAATCGGCCGCGAAGACTTCAAAGGACTCCATAATATGGCCATAGTCTGTTAAAATACGCCGGGTGGTCGGCAACGAGCAGCGGGTCGACAACGGAGGCCGTTGATTTGGCGTCGTTCCTGGATTACCCACCACCGGAGCCGTTATTATGGCATTTGGCGTTTGTCGCTGTCATTGATTGGATTAGCCATGGTCCTGGCAGAATACCTGTAAAGAGATACTCCAGAGTTGTTGATTGTATCGCGTACAAAGGTATTGGTGGACGTTGTAGTTGCCATTGGCAGATCGAAGGATGGGTTGgtgtgaagcggggtctctcggatcgtagctcaaaggggaattcgggagtcgattattccggactaaacgaggtctatggagaggactagtttaacgaagagctagctaaatgtgcgcacacgctggcctatatatataagaatctactgacctcgccactcgggccgactatttatccatcgattctcatcactccccttcgtacaatcgttgcgcattcaaatcaatcaaaaaacaatatatctggcaatttgataagcggcggttggacgcacgcttcaactctcatggatgttgaattctcttctcgcttaattaagcgaggcccaggtctctaaccaaccgtccctggctaacatggttggtagccttcgtcaagccatcggcaatcatcttgtcagtagggagatgctcgagacggatctctccattgcctatgtggtccc
>MSTRG.8109.3 JXNT01000010.1 4666-5940
GGATGCATCATGCTTTCCTTCGTTGTTATAGATGAGAATAGCACTTTTTTTTACGACGCCCATTCCATGCTGTTCTGTCATTTGCGGTTCACATGGGACATCTCTCCAGATTTCCTGTAAGCGGCGCCGCAGAAGCCCATGGGTCTTGTTATTTGCCACACTTTGTGCCAGGGCGAGCTAAGCTTACTATATTAGCTCAAACACCAATGGAACCTTAGATGGCCTCACAAGCTAAAGaatatacagagtatagtCTATTGACGAAAATATCGGATctagaaaggaagaagaaatcatTGACACCAGATAAAGGTAACTATCTACTAAATGTGCGATCGCGTATGAGGGGAAAGTGTTTGATGTTCtaaataagaaaaagaaaaagaaaaaaaaaaaaaaagagctgAGATTCGAATGAAGAACATTCTATCTCATAGATCAAGACATTCAGCGCGTTTTTCAAGCTCTAGGGCAAATGGTTTCACAGAAAATCTTCGGGAGGTCGAAAGATACTCGATCCAACGGTTGTACTGCAGCTGATATTAGTATTTACCTTGAATAAAGTGGACAAAAACAAACCTTTGCAAGTTGGACCCCTAACCATAAACATCGACACATCCTCGCGACGGTCAGAGACAGCACCTCAACTGAGCGTCCATCATCCTCTGCCAAAGCACCCTCGAAATAGTCAGCAGAGAAGTATCGCTGACTCCAGACCTGCCCATGGAGAAGTAAATCTTCTGGAAGACTCTTCCTGTCCTCTGCGACGGGTAACTCGTTCCTTTCCATGACACGAGAATCCGTGCTGCTATGGATCATTTTATTGAGGAGCATAGTGAGCTTTCTCCATGGCACAACTAGCTCAATATGTCTTATGCTGGTGTTATTGCGGGCCATGGACCAGATAAAGGCCAAGTAGGCGTGCACAGCTGGAAAGACATTCTCATTGTCAATATGATTCAGTAAGACAGAGAAAGTCTTGAAGGTGAGATGGGCACCGTAGTAGACCAGTTTTGATTGGGATTGCGAGTTCTGATACTCGCAAAACTCGGCCTCAATTGCGTCCAAGTTTTCAAGAGGCGTCCAATTCTCTGATGCAGTCAGACCGGTCTCATCTTGCGCCAAGCTCTCCTTGAATTCGCTAGGTAGCACAGCATCAGTAGATCCATACTGGAAAATGGCAGCGAAATTGCATGATGCGATAAAAACAC
>MSTRG.10830.3 JXNT01000020.1 114023-115186
CAATGCTGGCTGGTCCCTGGCGGCTATTAAACGGGTGCCGGACTTTGAATGGGCTGACAGACAGGCTGCAGGATTGAAGAAAGATTATTGTTTTTCTATGACAGGTTGTGTTGACTCGGCGTTTGATTTATTCCCCTGCTTAGAATAAACAAATATGCAGAAAGGAGCAAACTTCATTGAGTCTAGTACTTTAACAAATCAGTGCATGCTGACTGCAGCTGCGCGTACTTTGAATCTTCGGTTTTTGGACTTTGTTTTCTTAATTCGAGATCAAAGATCAACTTGTTGTGTTGCACAAGGCAACCGGATCTTAACCCGGATTCAAACGCGTGATGACGATGGACAAAACACCTGCTCATCTCAAACACCTTCAAACCATTTGTGTGCCAATGCCTCATAAGCCGTgattctcttcctcgggtCAAAATTCGTCATAGCACAGATAAGACTTTAAAATCGTCGTTAACCCCCTTCCAAAGAGAAAACAGTCTGCGCGGCTTTCCTTTGTTAAAACCATCCCGAATTACCTCAAAAATGCGAACCCAGGGATTATCGCCAAGGTGTTTCAGAAAGTCATTCAGACTGTCTTTATCCGCAAAGTATGAAATCTGCCGCTCGATTACAATGGCCAGGGGGTCCACACCCTCATCCAAATCCTCTTCCCCGACGGCAAAGATGAGTCGTTTGTGTAGCGCGAAAATGCACTATATGGTCAGTAAATAACCCTTTCAAAATCAAAGAGTGGTGTCTTGGGCGAGGCGGACATGGCTGGCACCACCGCATAGTTTATTATTTATGTCTTTAAGATTCTCGAAATTAACCGGGTGAATGTACTTTAGTGTGAGTTTTCGGTCACCGGCGCTGAGAAAGTTGTAAGTAGGTGGCCAtgaaaaggaggaaaagagtcAACTCATGTGGCAGtccgaaaagaaagagagcctAGTGACAGCATTAGGGCAACCAATTTGGATAAATCACGCCCATCAAAAGAGTTCCGCTTTACCCCACTTGGAATAAGCAAATATGaaatatgtactccgtagggaagagagagaaacaaACACAAATAACAGCCAATATGATAGATtattgcatgctgattgtaTCTGCCAG
>MSTRG.11308.1 JXNT01000023.1 117432-132000
gaaacaaagcatgtttaactatttcctcatctacctggctatgccaggatccttggggtatctcaacttcttggctatcccctggtgcctgggggaaggctgtctcacgaatcagggtctccttctcatcaatggagctggcaagttgaccctggggcccgcgtagcgttggggttgttgccatattcctgggctttgtgtactccagagcccgccagcatctagcagtatcccctaggcctgtCTGAtccgttgctccttccagaaaggtttcccagcaggtgcgtttcgctcgtcggatggcttgatagtagttattccggacctctctcaattctgctgtagagatcttttgaccctgccatgcccatcttgcatgactgtaggtcctacaggcctctttaatctccgttccccaccagcgttttgatagtggagtcacccgtagctgttttgcatgtcgattTAATACCGCTGtaagggcctcctggatccatatggcttccccagctaggtcttctgacgagcaagagtcccCTAAACAGGGTCTAGATTCTGTTCTTGCTTGCCAgtcccc
>MSTRG.6160.1 JXNT01000006.1 481087-482524
TTTCTTCAATGTTATATATAACAAGACCCTTAACTGCACCATTTCCAACGAGATTCAAAAGAGCCCATGCTTCATGTCCAGGTCTTCTATAGTGGCTTGCACCCCATAAGTGCGAAAGACTTATCGGATGTTTTGCACCCAGACTGTACGTCAGGGATTTGTGGGCTACTCTCGTCTCAATAGCATTTGCAATAAAAATAACAGCTTAAGTCTGACTCGGTATCTCCCTGATTTGTGCAGGGGCCATGGTTTTTGATGGTTCCGGGGTGGGAGAATCCTGGAGATTTCCTCTTTGCGAGTTATTTTCCGACGGAAAGGCAAATAATAAGCCTTGAGGCCATGTGTGTTTCAAAGGGCAGCTATTTTTCCTCAGATGACGTATTTTGTTAGCACCATGCCAATAGCCTCTTGCCTGCTCATTTTACGAGATGTGGTTAACCCATATACCAGGTCAACATGTATTGGCACTAACATTAGTGCCATCCACTTCTAGCCCTTACTTGCTTTCCAGAGTATAAAAGGTCATTTCCTGCGTCCGTCCTGCTGAATGCTTAGCCGGAAGGAAAGCCGCATGCTTGACCTCGTTCTCCGCTCTGCATCTGGTGACCTGTTTGATAATCACCACTAATACGGGTGTGTAGAAGTTATCATTACCATATACATTTATACATGGATCATATGGATTGACTGCTGTAAACGACATACCACTTCAACGAGTCTCGTGTCATGTAAGCAGAATGCAGCCTCATTCTGCCCGATCTCTCAAATCGTCAGTTCTTTGTCCCCATACGCCTTTTCCAGCCATGTGGTTCTATTAGATACGTTGCGCCACATGGCTTCAGCTCATGTTTTAAAATCCTCGATTCACGAAGATCCCCTCTAGTAATTGGACGCCAACTGTTACTGCAATATATTTCTTCGGCTGCAGCACGAGAAACAATATAGGTTTGGTGGGTTACTCGTGGtgcaaacaaaacagaatGTCAGAGGCTATGGGAGCATAGTGAATATTGTGCCAGTGGAATGACGGTAGCGACATGTTCAATCGACACAGCATACTGCGATCGCGAGGACGACTGCCTCGCTGTTAGGTATTTTATGGTCTGTTGCTTGGTTGATGGCCTCGTTCGTACTTTTCTGGTGAATGTGCATGGTTTGTCGAGACTCTTCCATAGTGAAGCAGGGAATAATTTTTCCAGGTTTACACTCTGGAAGGTGTTAGTGATGTCTTGAATGAATGGATACAACGGTTCAAAATTTCGGGTGAGACGGCATCGATGCTGTCGCAATGATAGCACGGGTTTCAAGAGAACCCTGATCAAAAAGATATCTCCGTGAGAAGAATGAAATGCAAGTGCAGG
>MSTRG.4516.1 JXNT01000004.1 1053083-1054189
ATTGTCGAGATCAGCGGATGCTCTTTCTGCGCCGCCATGTACTGGAGGGACTAGTTCACGCTATGACATCTCGATCTTGCTGAAGCTGGGAGAGATACATGTAACCCGGCATCACCAAGGAAAGCTTGCAGATCCACTCGAAATCCGCATCCATGCGAATCCATTCGTATGATTCCTGGCCCATtcgttcctcatcctccttgcTCCAGTCAGCCAACCTCCAGTCCTGCACCTCATCCTCTGATTGTAGGACATCGCCCAGGCAATAAAGGAGAACATCCTCCTGGGTTTCCACACTGGGGTCTGTCCCTGTGGCAGCGGCAGCACGTTCTTTTTGTCGCTTATTCCTTTTTAAGCGCTTGTATTTCGTGTTATACGGAATCTCGAATTTTGTAACACCCTCCTTTATCTCAACTATGTGTTCGTAGGGAGTTCCATCGGCTTCGTGAATACGGATCGTCATGGAGCCTGTGAAAACAGGTTGCACAGTACCAGCGTACACCTGACGGATCTCTTCTTTCACGTCACGCATGAATGTGTCCTTTGACAAATCACGCGTGGTCGGCTGCTCCGATTGCACTTGTTTAATCATCATTTCGACGACCAATTTCTTTTTATTGAACCTTTGCGTAGCCTGAAAGCGCGGGCAACCAGCGCCGTACACCCATTGCTGGAAGAATGGATCTAGTTTCGCATGTCCGAGCTTCTCGCATGTCTTCTGAAAATAAGCACTGGTGATGGCGCCATTAGGGATATCACCCGCTCGAGCAGATATAAAGAGTCGAGAAACAATACGGGCCATGGTGGCCTTTCCACTGGCCTTGGTAAGACGACGGTCGAGAATGAACAAAATCAGAGGAGCTTTGAGGGCGATGAATTCGACTTCAGAAGGGTCCAGCTTCAAAATGTTGCCCATGTCATAAAGAGATGGTCGTTCATAATCCATCTCGCAGACTCTATCCGACATTTGCTTTAATCGGAACCGGTATTCGTTATTCCCGCAGAGAGTTTTCATGAAGATGTCTGTTATATACCATGCCATTCCGATCGTGAC
>MSTRG.1044.1 JXNT01000001.1 3172834-3173445
ATGTTTTGTTGTATTCTGGAATAACATCTGATCTCTTGCAATGATGTTCCTCGGAGTCACATGATCAAATAGAGCGTTCCGATTCCGCCGACCTTTTGCAACCGACAATTTGATAACGAACTTGCATCCTGGAATTGACAATAATTAGAAGCCACAAAATCCCATCGATATGGCTGCCAACCACCCGATCCACATTCATCCGGCACGGCCGCTCTATCGCTTTACAGCAACTGCTCTGGGTGCCAGCATGTGGTTCTTTCTAATGTATCGAGCCAAGAAGGATGGACCTGCTTTGTTGGGCTTGAAGCATCCCTGGGACCACTGAAATGCAATTTACATTGCGTTCCTTACACTCCATGATTCCCTAAGCATCGAGAATTAAAGACATTATTTTAGTTATCCCGTCTATAACTTAATGGGCATCCATAGTTTCATGGGGCTTCATCCTCTATATCCAACTGGTATTTCATCTACTTCGAAATTGCGGACGC
>MSTRG.10459.3 JXNT01000018.1 185519-187998
AGCCGGTTCGGGTCAACGGGGCCTGGACTTTGACAATTGATGACAAGCAGTTgacagcctcagcctcacgCCCCAGTTCGTACCGTCATCACCACACAGGGTCGAGCATAGTTGAGCATACCAAGTGGAAAAAGCCACCAACAATGAGCTGCATGAGCTAAAAAAGGAGATCGATAGTTCGCAGCGTGCGCACCGCCACAGTTTCGGAGTCTCCGAAAGGGATCGACAATAGTCAAAAAAGGCGTCCACATTCATTTACCTTCTTCCAGTTAGTTAGTTTTCTGCTAACTATGGTTCTATCGAGTTGCATGACAAATTGCCGGGTTGCAACCGCACAAGCATTAAGGAGTGAGTATGCTTTATTTGCTTCACTATCGATCTTGGGGGGGAGTTGGAGTCTGATCGGGGCTCCTCGAGCTGTGACTCGTGGATCAAAGTTCCCCTCGTTGCACAGAGTACGGGGGTGTACAATTAACGTCATGGATAGAGTCTATTTCGACAGTCAGCCCTGCGTTTAAAGATACAGTACTCCGCACCAGCTACCGGACTACAGTATGCCGAAGCCTACCGGAGTTGTTCGGTCGATCGACGGCCCCGTTCTTCAAGGGTATAGGAGTTGAAGATGTCCGTCAATCTTCGACCTTGGATCAATCATCCGGATCCGAAATGCCATCCCACACTTATCCCAAAAGGGACTGGCCTTGAGCATCACTCTACCAGTGAGTGCCTAGAGATTCGCTCCCAGGGGCGGggcagcaccagccacatcATGACTTGCATACGGAGTTATTTTCCACACTGTGGCAGGGCAAGGCACCGAATGTCAAATTTTCAAGCTTGGACGTGACAATCGCTATTATCTCGATGAGTTTTGAGTGATCGCTATCATCTCCACTCTTTTGGTGTTAGTGCAGATGATTATGACGGGCAAATTTAATGCGCCCACGCACACCAcaccgtacggagtacgccgTACAGAATACGGTGGCAGATATTAACAATTGACCAGCTGTCATTGTTGTATATTGAAACCCGCGTGGTCtgtgacttttttttttttttacggAGGTTTTTATTCGCTGTACCGACGCTCTGGTTCTGCTGCGCAAGTGCCAGTCAGTCAGCCACGACATGGAATATTCAGATTCGGAGAATTGCGATTTTAATCTACGGGTACGGGGTACACCAACCCCTCCGGTCCACACGTATTCGCCGTATACGAAATCGCAGGCACCCATGACCGGTTTCTGCCAGATCCGCAATCTATTCCCACATGGCCGATCTGGCTTCTCATTCGACGGACTATTTGATTTGACAGGTGCCATTGCTCGAtctcactttccatgccgtTCCATACATAATATGCATTGCGTCCAGATCCACATACACAACAGACCAACACAGCCTGAAGACTATTGTCATCAAGACCGATCATCAATCAGATCAGTGCGAGTCCATTGTGTCGGGTCTACGGAGGGCAATTACTGCCATATAGGATTTCATCGCTCGACCATGGCCAGGGGCTTCGAATGAAGATTGATAGATTGATGATTGACACGAAATCGCCGACCATAGCACTGGTGCGACGATAATCAGGTACTATGCGCACCACATATGTACGGATACGGAGTAGTACGGCGTTATTCGGAATATTCACATGACATTGGTGTCCTTCGGCAAGGCACACCAAAGTGGCTGGCTGGCTGAGGGTGTCATACGGGTACACCGTCGTCCGTGGCTAGCTGAGACTCCACGGCACAGTGGCTAAGCTCGCTAACCTCGCTACCCTAGAAATACTATCCGAAGGattcagatagtctaccaggTGTATCTAGTTGTCCCTGACACATAGCGATATACTGAACATCTAGCTGCATACGCGACATGCATGAGGCATGCATACCAGTATACAGAATCGATCCGTCACATCGAATGCCTTTCTCGAATCCTTTAGATGCATTCTGGAAAATTCGGGAGTGGATTTGTCAGTTCGTTGGGGTTGGAGTTCGTTGTGTTGTGATTGCTCATATTTGCGGGCTTGAGAGCGTACACCGCTGGTTTGTAGATCGTAGAGGATGTTATATGTCGAATTTATGCGCGACATTGTATTTGTGCATAATGCAGAATGCGAGGAATTTGTTTTGATGATTAATTATGTTTTGTTTCTTGAACAAGGTGTTGTGTAGATTTGGAGCCAGATGGCGGAGAAATATATATCGAGCCCTACTGTAAACAGAGGCCCAAGATGCCATTATAGCTACCAACAAGCATGATTAGAACAAAATAATGCACAGAGACCACTCGCTCCGCTTGTATTCAAACCTAAGAACCCAACATCTCCAAGAACTTCTCCCCCAAAGCCCCC
>MSTRG.7479.4 JXNT01000008.1 722316-722893
GGTCACGATAACAATTTCCCTTTCTCAAATCcaacatcttctcttcaaaaTACTCCTATCAACGAATCTATTTACATACCAGAACTATCATTCCACCAAGATCACCATGCCCGCCCACAACAGCTGCCCCTCCTGCGGTGCCGGTATCCCCGGTGAGACCAAGACTTGCAACTCGTGTGGAAAGACCTGCCCTGTTTAAGAGAACTCGAGGTGGCTAGCGGAGGATGTGGACGATGATACGAGAGATGAGATATGATGGATGGGATGTGACGAGACGAGACGAGACGAGAATGAGATAATGACAGAAAGTGATTCTTGATATCAGTTTTATGTCCGGGTAACACAAGACGAGTAACACAGTAACTGTTATATCCCGTACCAACCCCGGCACGTTTGATCGACGATGACTCGATTCTCTCACAACATGTGTCCTACAATCCCTTC
>MSTRG.4681.1 JXNT01000004.1 1528488-1530014
GTCCCCAAATCCAAGCAAAATTCAGTCAATTTAATGCACCAATTAAACGATCACCTGTCTATATAGAGACTCCGTGACTCGAATCATACTCGTAGAATCATTTGGAGTGCCGAGGTGATCACCAGACAGACTATTCGCCATACAGCAGGTTGCCGAAGGAAAGTTGCGGTTAACGTTCGAGAAACTGGACTCAGATCCGGGAGATCGCTACTCCGAATATGTTATGCCAGTCATGAGTGGATAGGCCCACAGGAGGAGCTGATGTTGGGGATTCTCAGGAAGCTATGAGACCTCAGCGTGGCGTCTGAGCGGCTGCAAATGAATGGCATAGCCACCGGAATACAGTGTTTCCCCGTTGAGAAGGCCATCCATGATAACAATGGATCAGATTTTGGATCCCACGAGAATCTTGAAATGTCCACTGGACGATGACTGGTTGAACCACTTTATGGAATTCTGGGAACATGAAGGAAACCGCACTCTTATGTTGATAAGCTTCCCTTCATACAACTCCCAGTCAAGCTACACGAGTCATGCCCACAATCATCGCAAAGCCATGCCCACGTGCAACGCTTCAAGCACACAGGCAAAAGCGCTTGCGCACCCGATGAATCCTAAACCAACGATGCGGTCTCTCAGAGATCCAAGCACCCTGAGATATACCTGATGCTGAAGTTCATGAAAATATGAGAGATTCAATGATTGGGCTGGATCACTTACGTGTTACATGGAACCTTACATTCCTTTACGTTCCATATGATTTGAGGAAAATCAATGATATACGGGAACTGCATGGACATAATGCCAGCATCTAAAGTTAAGGGTTTCTTTGAGCTCTGAGCGATATGGTACCAGGCATCTATAAACCACAAACTAGACGGCCGACAGTCACCCTGAATCTCAGAACGTATCGATATTACATCAAAGTTGGAAAAACAACCTGGCCCATCTGAGGGCGTTGGCCTGCATACGACCTCATTAAGGTCATAAAGGTCTTTCAGCCATCCAGAGCCTTGCGCAAGAGGTAGCCACATGTTACGGATGTCCAGGTAAGAATCTTTGTTCTGACTGTCCACGAGCAGTGACAGGACTTTAGCTGCTGCGCATTTCACCTAGAAACCATTCAAGTTTTACCGCGGTTGGCTGGATTGTACCTCCTCTCGAGGGTGGGCTGTCTAGGGTTGGAGTTTTCCTGCATTTACTATTCTGTGTCACAATCCGTGGCCAGGCGCTTTATGGTTTTGATTAAATCCGGGAATTTCTTGTTCTCGACACGGGGCAGTTAGAGACTTGGGGTTTGGATTATTTGGAACAATgttgtattattattattgataGTCCTGCATTCTAGCTAATAAATAGCAAGAATACATCGATACTCTCTGCACCCCATAGTGTTGAACTGAGAATCCAATTAGTACACATGAGACATCCCACGATGTCAGTCCGGAAATGCTTGAGGGAAGATCaatg
>MSTRG.4947.1 JXNT01000004.1 2150838-2151417
TGAGAGCCCTACAATGAAGCAGGGCGCTTGTGACGTAAGAGTTGATGCCTAGTCAAAACTCATTGAtattctttctctcattAACCTCACTTCAACTTCTATCATAACCCAAGCTTAGAGTACAGAGTTCTGACGAGAATGTCATCCACCCGCACAGCGATAACACCACTGCAGAGAAATATTTCTTGGTGCTTCATAAGCCTAACACTTGGCCTAGCAATAGCTACCCAAGCAAACGAACTGCTTTTGAAGGTACCTGGTCTTGATGGGAAGCCTGAGACTTCTGGAAGCTTTCAGTTCGCGCAAGAACTGATGAATGTGTTGCTCACATTTGTGCCAATTTTTATACTCTATATTCGGCTGGGCGCCCTTGGTTGCAAATGACAGAGTTTCTAGCTTGGTTTGCTTTCCAGAAGGTCTCGTAGATGTCTGTTCTACGCTCAATGAAAGACCTCTTTGGTGAACCCGGAGATTGGTTGATTAGCCATCAAAAATAAAATATAAAGAATTAAAAATGAC
>MSTRG.2119.5 JXNT01000002.1 534827-535999
CATATAGTTTCGTTATTCTTGATCTATATTCATCTAGCTTCCTTCTACTACCATCTATTCATTTGCTTACTGTCGACAGAGCATTCGATATAGTCTATTCTGTTCGATatatcttcttcttttgccatCTATTCTCGTCTACTACTTAGTTTATTCCATCTACTACCATCTATTTGCTCTATTTAGTCTATCTCAGGCTACTTCTATTCCGCTTTATCTTCTCGATCTCTTCTATTCAGTCCGTTTCCTCTAACGTCATTTACTCGGTCTATTCGTTACAACCTATGTACTCCATCTGTTCTATCTCTTTCAATTTATTCCAGGCGCCAGGGTAGCGCCTGAGCCAGCCCCGGGAGGGCTGCTGCCTACATACTAACAACaccacagcaacagcaggccCACGGTAGGGAGGCTGGGAACGATGACTGGTCCCACTGGCATGAAACACGGAGCACCTATCCAGGAGACTTGAAGCACCTCACTGCGTCGGGTCGGGTTGGATAGGGGCGTGTGTGTGCTTTGAGCTCCCCTCGAGCGTCCTGTCTGCATGTCAGTACGACCAGTCTTCGTCACCGGCCGACTGACCAGGACTTGAAGGACGATACCGTCTTCATAGGTGGTCCTGGTTGGGTGGCAGGGTACGGCCTGGGATATCGTTTGATATCGTTTACTGTTTATCGTGCATGGTAGTGGTGGATGGTGGTTTGAGGGGAAGTGAAGAAGGTATGTAAAAGTAATCCCCCCTTCGATATAGAGTGGACACTGACTTTGCGTATACCAGAACTGTTCTTTGCGTGTGGACTTGGATCTACTTAGACAAGTCGATACAGTCAAATAACATTCTCATTATCATTCAACTAAATCATACACAGTACAAGCAAATCAGTAACGTAGTAGGCATCTAAGTACAAAAATAAGCTTGCTTCCAGTACACAGCATGCTGCGAACTGGTACATCGTAGCTAGACTTGAAAAGTATTCGCATATGACACAGAGTACAAAATACAATACTAGCAAATCAGCAAACCACAAATATCACGCTATCAGATGTGAGTGATTCAATCTCAGTCGTGCAGTTGCAACGTC
>MSTRG.8416.2 JXNT01000011.1 26234-26890
GGTGAATTCTTTATAGCTGGATCATTACATTCATATCTATAGTATACATCTATTTTACTATGCTCTATACTACGGCTGTGGTGTTATTCCAGCAGCGTCGCGGGGAGCTTGAATTCATAGCTCTTCTGACCCTCGGTCTGTCCTCCCTTATCGCTGTCGCCCTCGGCTTTCCCTGTATTTTCTGCTTTCCCCGACTTCTCTGGCTTCTCTGGTTTCTTTCCGGCGTGCTTATCCCCTTCCggtgtcttttctttcttcgggAGTTTCGTATTAACCTCGATCGTGACCTGCGTATCATGTACCAATGCCAAAGTCAGCCCCTCTATACTCATCCAACAAGATCGGTAACGCAGAAAGAAAACCTTCATGCCATCACTACCGAAGCAGGGACGAGCCATACCGCAGAG
>MSTRG.5661.1 JXNT01000005.1 1672012-1673334
GCGTATCACAGTACCGGAGCTATAGTTGTCCACGCTGCCAATGACCACATCCCGAAATATGCCGTCGAAGCGGCTCACATCTTCCCATTTGCTTGAACGCGCAGTTTGAAGCGGTACCCGTGTCGTTTCATGGTACGTTTAAATAAGTGTTAACGCAGAAATAAATGGGCTTTAGACTTATGAGAATCTTACTATTGGCCTCGTGATAAGATTCTCGTTTTCATAAGAAATGCGGCCGGCAACCCCAGAAAAAATGGGGCGACAGGAGACTTAACCGGTCTACGAGAGATAATAGAAGAACTGATATGAAGACAGTTTTTCTGTCACTTGGTACCTAGACATTGCTGACCGTAATAGTTTTCCATCTGGGACCATCCGGACTGGAGCCGGATCGGAATAGCCTGCAGACGTTGAATGAAAGCTGGGACAAAAAGCCATGACTGCAAATACCTCAAAGTTCAAGCTGCTGCCATACATCTACAACGAGATGCAATACTTCATACTGTTTGTTGTCTTAGGTCTGTTTCTGTCGTCGTTGGACCCTGGCCCTGCTGGCGCAATAAAAGATAACTTTTATCTTCCACTGACAACGACATACGCAAGTTAGTCGGGAAAATAGCAAGGGCAAACCTTACAGCACCTGGAGAATTCTATGGCCCAGCCAaggagaaaaggagggaTCCGAAACATATACGATGAAGTGGCATTGCATAAAGGTCTTCACAATCTATGCCCGAACTGCGCGGTGCTGATTGGATTACATGGAGGGAAATTCCAGaacttttgcttcttctctttctgtttgCCACATCAATGGTGCCTTCTCAGTGAGGCCAGTCCGTGCTCGTCATTGTCATCTAATGAGAGTACTGCGCCAAACCAGACTCCCATCTTGGGCAAAGTCAAACCCCTTCACAAGAACCCACGACTTCTCTATGCAGCAATTCAGATAGGAATCAAAAAGGCTCACAGGCGCCGGTTGTGACACCGCATCTCGTAGTCTCCGGTGTTTTGCTGTGGTGGCGACGATGCCGGGAGACTAGGGCCCAAACCGTCTCTGTATCCTGTAAGTGGTTGTCAGCCCCTGTACCTAAATTTATGGAATTGAGCATCCAATTTGTCTTGGGATTATTAGCAAGCCGGATCCCAAATGAATAGCGGGATTGAAGTCGAATTAGAATGTGTATACTAGAGAAGCAGCTTtgagagatatatatatatcaacaCGAGGGATTAGAACGAGGGATTAGATTGCATTATCCAGACTAGGT
>MSTRG.7236.1 JXNT01000008.1 179631-180438
TGAAACATAAGCAACCTTTGCCAATACTTATGTCAAGTCCACTCGGCTGAGCCGGGATTGCAATCCCGGCATATTGCTGCATACTGTATTCTCAGCATGAACGATGATCAACCAAGAAATCGGAAGTCGACAGAAGCATTGCCGCATAAAGAAAGTAACTCGTCAGCCCTCAAATCCCTGACCCCAGTTCCGCGCTTAGCGTGGAAATTGAAAGACCGAGTGGCTTTATCTAATTTGTCGGGACTATTCTAATGGCTACGTAGGTGGTTGGTTGAGGATAGTAGGCCCTGGCTTTGTCTTCGTGTATGTATTTGTGTAACCAGATGACAACCCTATCTGGAGATAAacctccttccttttcttaACATATTATGCGCCTGCTCCTGTATGTATGCTTCGTGGTTTGGTTTGAAAGATAATGGGTCGGGGTCTACGGTTGATAGGCAATCACTCGACGGCAATGAATGCAATGAGGTAGATATATTGTATAAGGGGTTTGCTAAAAAGCCATTCAGAATCAAAGAACCAATCTCTTGAATATAACCAAGCCATACGTCCATAATATCTCTAGCTCACAACATGGCCACAAGCAACGAGAAAACGAATCTCGAGTATATCCTCAACCCGAGCACCCCCAAACCCGCACCTCTTCTAGCAAGAGGAAACGTTGCCATTGCTCTACTAAGACGACGCAGAGTAAGCGAAATAAAGGAGCCCAAGGGGGGCTTATCAACATCTCCGACAAACCAAATGGC
>MSTRG.7074.6 JXNT01000007.1 1115373-1116187
CATCTGCCTTGGTTATAAAAGTTCTCTCTGGAATAAGTTATCGAGGCAATTTGACATGAAGAGAATGACAGCTCGAAGTGCCGAAAGAGGGGGAGCTTGAATCTAAAAAGGGTCAGCGCGACCCCGGATCAGATGGATTATGTAAGGCGCATTGAAGAGAGACCCTTATCTAGAATGCTAGGAGCCAACCGGCATTGCCTCGTTTTTTTAGGGTGGAGATAAAGCGCATTGGATACCCTGTCTGCtgccctttctctttctaatGTGAAATGCCTCTTAGATATCTGGATACCTCCGACACCCAATATCGTTCCTTTCTCATTCTCTAAGGGGCTCTTAGTGAAATGACTGTTGATGTTCTTGCACTCAGACAGACCCGGCTCTAAGATCGGACCTCCCTCTACAGGTCTGTGCGATACTGTGGTTTTGAAAGAGTTGTGAGAATGGGCTTGGAAGTGGATCACGTTTACATGTCAACGTTCGAGACTAATACTCGTCCGGGTTCAGGGACATAGAAAACTGAATAAATATTGTATGACTACGGTATAAAACCTACAAACCTGCATCACACTTTAATTAAATGATGCTGTTTCCTAAATCGTTTTGC
>MSTRG.7477.5 JXNT01000008.1 710301-711270
cgttcttctcttcttcaacgaaatctcttgtatgatagctagttattagcgctgcgggcttagccctcaACAGCTGCACTTGAGCCATAGGTTAATACCAGTCAGTACTCCGTGGTTATCCTTGTCTCTCCCTCATCGCTACCCCAGGGTGACGCCTTGGTGAGCGCTAATTCCGCATTGGTATACATTATACTCTCGCAAAACACGCACCCACCTATTCCCAGTCAGCTGGAAAGGGTTCCTCAGCACATGCTTCATTATCTTCTCGTTTATGTCGACCCTGGTACGTCTGGGTGACTTTAGTTCTCAGCTTGTGTACATGAACGAACGCCATTCCCTTTCGAGATTCAGCTTCTTGTATAGCTGGGAGTAATAATGAGGTTGCCCTCCATTATGGGACAGATGTTCTATAGAACATGCCGCATTTACCTCACGGACCAACAAGTATTCACCAATGCGCTTGGTCTGTTGAACCGATGTGCTGTGTGCCTCGTTGGCCACGATCTATAACTTCAGAGTCACCCCTAAATAGGGATATGAAGAAAACTTACATGTTGGTATGCGAATATGATCGACTTACATACATTGATTGCCGTGTTGTTGAATGACTCTCCATATGACAATCTCTTTTATCATATTCTTCGAAGCCGGGGTTCCAACTAGCTGGTACTTTTCCATTTGGGCAATTGTTTCGTCAATCAATTTAGCCCGGAAACTAGTAGAGGACTTTGTAGGGTCCAGTCATTCTTTTAGAGTATTGTGGATCAAATAGAACGAGGTGAGTCTGACCACATATGTGGGAG
>MSTRG.8140.1 JXNT01000010.1 86958-89489
CAGCAAGTCTGGATACGCGATGATGACAGTGTGCCATAACTGTGATGATATTTCTCAAATTACAGAACGATCTGGGGCAAGTTCTCGAAATCCATACTGACTCCCCTGGAAAcacaagaaaaggagaacGGGTGAAGGGAATGCATACCTTCTGAAACCGGTGGCATTTACTCACAGTACTACAGCGAGGACGACAGAATAATTGCCCCTTTTCTGGCACTAAAGCTGCTAATTAAGGGTAATAAAATTACGGAGAATTACCTGACATACCTGACATACCGTATCGCTGGACGACCCCACGATCTGCCGTTCCATTGGACGATCATTCCTGGGGCAAGAAAAGGATCCTGTCACTGTCAATCTCGCAGTTAGAAAAAAGGGCTGAGACGCTGTTTCACTTTTTTCCATCTGGGTTCTGTGGCTCTCCTAGGCAATAATGATCAACATGTCCCCCTGCGAAACTATTGACCCGTATCACCAtttattctctttttcttacATTGTACTTTTTTCTTACAAAATAGTAATCATAAAATAGATAGGAGGTCAGAAAATGAGATAGAAAAAAAGCAAGGTCTGTGACGAAAGTGGGATAAAATAACAATAATGGAGCCTggtgatttttctttttgctgtttTCCCCACTCTTTAGGGCTGTACCGTGATAATTACAACATACGAACGTGCGCGTAACCGCTCGTAATTGTGCATGTGGAATACAGCATCATTAGTCGAGGGATCCCTCGCTGTTCCCGACACAGTGGTTGGTGCCTGGGGCCCTTCTCTGTACACCAAGTAAACTTTTGTGTATCGTCCAACGTTCAACCAGGGCCAATAATCACCAGCATATTTCCGAATCGATCACCCTTTGTGCCGTTCCAGCTGGGATCATCCAGTCCGTGGCGGGTTAGCGGCAGAGCATGAGTCAAATGACTGCCTGTTAGGGCAAAGACGAAAGTTTTCATATTCTGTGGAGAAGGGATCTCCACAGCGTTTGAGCAGTATGGACTGCAAGTGCCATAGTACGAAGTACGTCATTAAGTGAGTCTTCTTAGGAAGGGAAAGGACTTTGGGCGGCTAAATCTGGGTGTACGAGACGGATGAGGTCCTTCTTGAAATGCAAGTAATCATGTGATAGGACAGGGCTCGTGTCTTCTGCCTCCTACGGTCCAGTTTCTCTCCCAACTTTTCCATTTCATTGTCACTTTATCTCCCTAGAAAAAGTCAATCAACTCGCACATCTCCTGGCTTAATGCAGAGACCAACAGGGTCTAAGCATCCAGGGAGCTCACTATGACCCGGGAGCTGCGGCTATGCGAAGCTCGCAGTAGCCGGCTCATCTGTCCCAACTAACCATTCAGAGGTGAACCATCCAGTCGGACCTGCCTCGCCGCTATCCCCTCAGCTATATACGCGAAAGCTTGTAACAACAGGCCTCATGCCTCTCAGACATCATTCCTGGTGGACTTGAGCCATTGCCGGCCGACCTGCACCATGACACAAATCTCTCATAGACGACGACGGAGCATCACGAATTTCGGTCTCAGACCGACCATAGAATCTGGCACGACGGCGGGTGACGAGTTAAGTGAAGCGTGCTGTCAGCGAATCGAACAGTATCAGCAAATGATTCTCTACTAAAGTAGTGGAAAGCCGCTCTAGGATGGTGGACGATGAATTCGGATACCAACGCGGCACTTTGATTATATTGTACGCCTGGACCTGCTGTTGATACGGTACATCCGTCAATCATGCCCATTCCCTAGGCTCTTGGGATACAGGTAATACCATCAGTCTCTGGTACAAAGTATTTCACGTATTGGTAGATCTTTGCCTTACGAAATGCTCTGTTCTTCATACTGCAGTTTCTGCTAGTAGATACCCAATGCGATCGGCCGAGAATACACCTATCATCTCAAGGTCACTGTAAGCGCATCCCAACCCCGCATCGTTGAACCCGCGTTGCTGAGTTGGCCATGTGTGATCTACCTGCCCTCCATACAATCCTTTTCGGTATGCATAGCGGCACGGTACACCGGTTGATGTCATGCAAAGATATCGCAGAACTGCAaagaatcGCTGCATGTGGAATGGGAATGCAAATGTAAATGCCTTATCAACTGCATCCACAAGAATGGGTGGACATCGTATTCTGTCCGTGTACGAGAGGTCGGTACTCGGGCAATTGTCGGGTCTTCTTGCCAATTATCGCAATTTATCGTATCGCTCGGTATTCATCAAGAAGTTTTAGTGTGTG
>MSTRG.11108.5 JXNT01000021.1 266046-268625
ATTGCGTCAGTTATTGGATGATTGGATACAAAAAGAACAACAGAGGGACCGTTCGGTTACTCACTTTCAGCACGGCGACCTTGAGAATCAGCGGCTTCTCTGATACTCGCGACGGGCTTGGGGTGCGACTCTGCCCCGGGGTCGGGGTTTTCGAGCTGAGATGCGAACTCAGCCGTTGCGGTATGGGTAACCGGACCATGGTGGCGGTGAAATTGTTGAGGAATGCGGGGATTGTGAGAGGGTAGACGTCACGTCAGTCGCGACTTGCTCTGCCCGGAGAATACGAGGCGGAGGGTATAATggacggagaagaggaggggagaggatAGGTAGTCGCGCTATGAGTGAGAGAGACgatggggaaaagaaaagaaaagggattGATTGATGGAGGCTCAACGGTCAGAGCACAGCCGATGTTTGTCGCTGGCTGCTAATAAATGGGCTCTCCCAATTCCCGGGTCGATCTCGATCCGTCCGGTCGATCAGAGAGCCAATCAACTCGGCCGTAGAAACGAGACCGCCAGAGGTAATTAttcagagaagaggaggttaTGGAAGTTTATTAGATTGTCAATTGGGCTCGTGGAAGGTGTGCTAATACTATGAGGGATAAACACCCGGAAAGCATGGAAACAAGGCTGTGGGGTTTTATATATATCAAGTGGGTTGCTGTACAAAATTATGATTTATGAAGTTTAGCCGTGACAACATAAACCACAGGCCATGGTTACATCTTTCCAGGGTACAGGTAGATAACGTGCACTCTGATATAATTTTCCCCAAGAATGTCATTCAAAACCGTTTGAACTTGATATGTACATGTCCGATTTCCATATCTGATTAGCCGATGTGCGAAGAAAGTGGCTGCCTACACACTGTGCCACTGCCGACTCCCGTACCAGGTCATGTGATTGATCCCGGATTTCTGCCTGAAAAATGCCTCTCGGATCTGGCTCGGAAATGGATGGACTCGGACCCATCCAGCTCGAAATTGCTTGTCTTGCATAGCCTGTCGGATCATTGCGGAACCAAAGACATTGCCAGTGCTCTGTGGAGTgacatgtactccgtagctcTCTAGCTACTGTAGTACAGTATGATGATTGATATAGATACACATTTCACTAGCAATGATCATAAAACTAGCATAATTGCTCGATACTTGCAATATAGTTGAAGGTAGTGAAGAAAATTCAGGATTGGCGCAAATCCCGAGTGAACCCTGACCTCAGggaaatatatatctccACATCATCAAGGTCGCCAACGGTGTCTTTGCGCAATCCCTCATGTTCAGAGTCATCTTCTTAACTAACAGTCGTCTCGGGGTCTGGGAAACCGATAATGGGGCTCGTGTTGTCCGAATTTGAACCGTAAAGGTGCAATAGTCGCATGTACTGGAAGGTATTTTCGATTTTTCGCTTCTGGTTATTCAGGCGACAAGATCCGGCCTTCAGTAAGGACAATAGGCTGTCTAGGTTTCCTGGTGTTACTACCTCTTCTGGCATTTACAGCCTCCCAGCATCCACAGAATGTTTCCCACAACCCTGAAATACGTTACTGCAGCTTGACCCCTATAGATTGCCGTTGACGAAGCTTCACTGCGAGATTGTTGGTGATACAAGTAAGCCGCTTGCTTCTCTGGCATTGCCTGCTTGACTATCGGGTTTTGCTTCTCATCTAAAGCCGTGAGCTTTGCAAGAACAGCCAGGATCTCCTTCAGGTGTGCGATGGCCGTGGTTTGTGTGGGCGTATCGCCTATCTCTCGATGACATTTCGCTTAAGTTCTCTGAGGTGTTTTTCTTCATTGTGACAGGATCTGGTTCATGATTGCCGGAATGGCATTGTCGAGTCTGCTCAGGATGTCGCTTGATCTGTCAAACCCCCTCCATTTGCATTTGCCGTCGTTGTTGAGACGAAGTCAGATCCTGTCTAGCGGATCGAGGATCTTGTCTCTATCTCCAGTCTTCTTCTAATGGTCGTATATTAGGTTATGTTCAAGACGTCatattgttgttggttgagAGGAAAGACAAAAGCTCATTGGCTGCTATCATTCTCATGATAATAGTATATTGATCCAAAATGGAAGGCACAGTATAGCAACTTCCTGAAGCAACAGTATTTATTCCTGGAATCGTTGAAGATGCCTTACTCCTCTATTGGGAAATGGGAAGATGTGAGCCGCTTCATACTCCCACCAACTATCTAGGGGCTGTCGTTCGTAAGCATGTAAGATTGTCTTCTCACACATGGGGGTAAAGACATGCCAGACTGCTAAGGTAGCTCAACGATGATAGGTCAAGGCCCCGAAGAAGTGTATTATCACTGTAGAACAGAGACAAGAACATATCAATAAGAATAAGCGGAGAGACACTGTAGTGAATCAATCTTCAAGTAGACATAAGATTCTACGAGAGTGAATGAGCGAAAAGAAAGTCAGTAAGGATAGAGCCAATGATTCCATATCCAG
>MSTRG.9168.1 JXNT01000013.1 228915-229501
GTGTGTGTCTCGGAGCAGGTATAGATAGTGGCCCTTCCTGCTATTACAGCTTATTTTTACCATTCAATCGTCGAGAATCAATCCATTATGCGAGCCTTTGCTGTCTGGGCATTCCCCATGTCCGCTCAGACTGTAGATTGTGTCGGCGTTGGCTTGTATCGCAAGCTGAATTCTTGGTCTAGGCGTCGAGCCCACAGTCGATCTCTCAACTTCTCCCGAGGGCGTGAGTTTCCCAAATTGTGAACACCGAAATCGGTGAAGTCCGCGTTTCCCCCAGTCAGAACAAGAAATAAATGATGGAATCAATATCCTATAGTTTAATTTCCCAATAAGGAGAGTATTCCATTACGAGGCTGCCAGGTCTTCCTCGAAAAGTCTTAATATAAAACATGAGCATAAACAAACGCATTCTTCCCATCTGATACCCA
>MSTRG.4751.2 JXNT01000004.1 1651226-1654011
CAACGTTGAATGGACTGGTCTGGAAGTGAGAACTGAATGCTATTATCTTCGACGGGTTCTAGAAGCACAGGAGAAATCGGCCGTGGCAGCGATGCGGAAACTTGCGTTGAATGGGAGCAATCACATTGCGGAGAGGGCTTCTTGGCCGAGGAAGActtggacgaagaggacgaaggcAGTAAGGCTGAAAAATGGAGATATATTGGTTAGCAGTGGTTTATTTCCAGCAGGAATATAATTAGTAACATATAGAAAAGGGGGCCACCGAATGGGGAAAGAGCCATACTAGTCACATACGCCCAGGTCGCGGACAGGCGATGTTGGGCATCGAACATGGTGTCGTCGTATAGCAGCGATGATTGTAACAACAGTAGTAGTGTATCCAGACTCAATAATATTCATGTCATGAACAGGCCATTCCCTCTCCCAGgcacagagagagagagatcgCAAGCACCAGTCTATCGCATGGTTCTGATCAATATTACCGGGTGAACTGTGCGCGATAGTACAGTTATTCTGCGGAGAGACAGAGGACTCGAATAGCTCGAATAGACacaagaataagaaagaATGATATTGAAGAGAGGAGTTATAATAAACAGAGATGATCCTGAAAAAATGTCCGAGCGAAAGCGCAAAAGTCGCAGATGAACTGGCAATCCCCTGCAGCTGCGAATCAGAGATCTGACAATCCCGTGATTCAGATTGATGAGGATCGTATAGTATAGTTATAGCGATAAAGGTGAATGACAACGAGATAAAGATATTGAAGTTATAAGAAAGCGACAGGATTGAAAatgtaaagaaaaagaatatgaaggcgaagaggggcAGCCAACGCAAGAGCGCGAGCACGATGCGCTGGCACTGCAGAGAGCCAATAACCACCGCCGCAGATGATTTGTTCCTCGCAGACAGCAGCCGAAACACTCCTTATGCTCTACAGTTATTGTCTACAGATATTATCTACAGCTTTCTATCCGCTGAATCGTGTATATAATGTGGCAAATGTACATTGCTTGTGGTCATGTACATAGTGTGGTAATTTATCGGTTGGCGATACGGCGAATACATAAATTTCAATTATGCCTTATTCGGTTAGCGCATGTGGTCACGTGTGTCATGGACGAATGATGTTGATACAACATTACAGCAATTTCTTATGTATGGAGCATTGTAAGGAGTAATATATTTGTGCTCTGTAAATGATTGATAGTGCATAAATGTTGTTATAGGGCTGTGTGGCCAAGGGAGTTGACATATCACATCCGATATATATTTTTCTACGACGCAATTTAGTAGATGCTTGTGACTCTTTTACTTCTCGGATATCTACAGCCAAATCATACCCcgtctttgttttttttatACTTGTGTCAGCACAGACAACGAGATGGAAGTCTACCACAACATTGATATTTTCGCCCTCAAAAAGCATGATTTTCTCAAGGTTGCTGTGCTTATGATTGCTGTAACTATCATACCATTGCTCGACACTCTCAGAAATGAGGGATAATGCTACTGATCGTTTtaagagagaaaagaaagattgCTCGGTCTTTGGACTACTTGATGTTTGCTTTCAAGGGGGATCTACATTTGTTGATTGTGCTTTAAATCGATTCTTAACCATTGTCACGGGCTTGGccagtagataataacgaatgatattcctatctaaactaggtAGCCATACAAcaagaatatcgaatctggagaggaagaaggaggaatCCATCTAGGCAAGACAAAGAGTCTTCACAGGCGTTTGTGCGACAGGGCATAAGCCCCCATTTGCCTGGATTGCCCATATGGCATCGTTTGACGTGTTGGCGTTGTTTGTCTATATTGGCCATTAGTACGCCGTTGAGCcgttgagccgtcacactcAGCCAGCATAAACTCCTGGaatttcctttccctccttGCGGCAATCACCAGCACCCTACAATGTAACTATGGATAAATTAGATCCTTGTGAATGATTTCTGTGATGGGAAAACGGAAAcggaaaacaaaaaaaagaagaacggaAGCTTCTTCCTGGTGCAGCTCTACCAAGACAATGCTGCGAAGTTGAAAGTAAGGAAATCAGCGAGTCTATCGACTCTTCCCCCAGAATCACACTCGGTCGCGGTTCAAGAAAGAAAGCCAAAGGCAAAGGATCCAGGGACAAGCCTAACTTTTTGGTTCCCATCTTCTGCAGGATGGATTCTTTGAGCAGCCCAAGCCTGATCTGGAATAGATGAAATCCCACCTAGGCATCTCTCAGTCCAGAACAAATATATTGCTTTCCCTGATTCTTTATTCACGCGGCAAGGTCCTTTGCGAGGGCATCTCAACAATGTGTTGCAAATGTCACAGGTTGATATTTGCTTGCACGAGCTGCAAGATCTGTCACACAATTGATGGGTTCTTTGGCAAACGCTGGCAAGCCACAGGTCGATTGATCGGTGCGCGCACCCAAGTCGAGGTGTCAAGTGCTCGTCTTCGCCTAGCTTCCCGGCTCGACGGATAACAGGTATTTCGTTCTGATGTTTAGTTGGTTGCTTTCCTCTAGTTCAGGAAAGATCTCAATCTTTAGTTGAGTAGATCCATAGCTCACGGTACAGTCGTGCCAAGGGAAGCTTCCTGAAACGTGTGTTCCAAATTGTGTCGCCAGCGCTGCTATGGGCTCTTTTCGCCTCTTCAAGAGCTCAATGAGCTCCATCTTATC
>MSTRG.5953.3 JXNT01000006.1 63224-64658
AGGAATATGTATATAATACGTGCTATTCTGATATGTTTTCATAATACCCATCGTCCTCAATAGACCTTTTCCGTTTGCATTGTTTGAGCCATTTTTTGGTGTCGCTGACAAATCTTGCCAATTGGTATATTCTTCCACAGCTACTTCAATCGGCCCGGGAATATCTGAATCAGCTTGATCAAAAGAGGCTATCTCTGTACGATCACGGAGATCATCTGATGGCTGGGATGATTGGGTTGGCCCGACATTGATGTTGATTGGGGGCAGCACCGATCCAGTTGGAGGGGGGTTGGGGACTTTCTGTCGTTTTTCGATTTGCTGCCGCTCTTCTGCATATAGTTGGTCCCGAATCGTATTGGGAACATCACCATGAGTTTCCAAGGTACCTCCTTGCTCCGCATACTTAACCAATGCCTTCATATGATGCGTTCTCAGTTTGTAATGCTTTTTTCCTGCTGGATCCAACCAACAGTACTGCCCTTCGTGGTGACAAGGAGGTCCAGGGCAGCGCATCTTTCTATATACATCACGCCAGATTGAATGCTGTCCTGACGAGTCTTCAGCGGTCATCTGATCATAAATGTCACGAAGCATTCCATTAGTTATTGACGTATTGCCTCTTTTATCAGTCcttgatggagatggggCGTTGTCCTCTATATAGTTAATGGATACCAAGAGTCTCAGCTTCTTGCCCTGACGAAAAAGATTTTCCCACCGCAGAAGCTGCGTCTCAATAGGGGTCCAATCAATGTCTGTGCCTTCAAAACGCTTAGTAAGATCACGTTGTGAACGGTCATttacagcagcaacaacggTAGTATCATCTGACCGTACTCGTTGGTTACGAGATTTCTTCCGTTGCACAATATGTTCGGCCTTCTCTTTTATCTGTTGCCAGTACGCACTAGGCTTGAAGACCAGATCTTGTTCAGTGTCTTTTTCCAAGATCCGATTATTGAGGGTCACCTTCCACTCGACGAGATAGTCTATAGATTTAGGAGTGTCCTCATGATATGTTCCTCCCCAGTTGAGTTCAGTGTCGTCAAGGAAGCCAAGACAGTCTGATGCGGGTCGGTGCGAAGGGGAAGATCGGTCACCGTATGTATAGGCAGGGGAGGGACAAACAGATGGCGTTTGCTCGCGGCCGAAGTCACCAGGAGTGGGGACATATGAGGGAGTTTGCTCCCATCTGCTCACATGAGTAGAGCTCATTTCTTCGAGACAAAAGATGCCGCTGAGGACCCTAACGTTGATACCATCTGGCGTTAGCTTACACAC
>MSTRG.8023.2 JXNT01000009.1 651313-651952
ATCAACCGACATTGTTAACTCTTGAGACAACCcagaagaaatgaaaacacTCCTCTCCAAGCGACCGCATCTAGCGCCCCcttgatgagaagatgaaaagCTAGTCAGGCAACATGGACGGACGGGGTATAGATGATATATGAGCCTGCAATTCGATATAGAAGACGCCGTAACGCCCTGCGCTTGAAAGCTAGAAATAAGCCGTCCCTAAATGAAGCTCAGCCAAAAATGCTGCAAATGGTTTATACTCGCAGCCAGAGTCTGACAAGTATAAATGTGAACAATGAAAAAAGAATGCCACTCCGCCTCTATACTTTTTGAAGGATACAAAAACGGCAAACCACATAATACATGTGAATGGGTATCGCATATCAAGACAGAATGAGGATAGCAAGGGAAAGATAACGAGATACCACGACGAcacaatcatcaatcatgcAATAGCACATTAATatcaaggaaaagaataagaaagGCTACCCAGCTTCTGTTTCCAGAAGACGATTTCATGACTCCCTCAGGTTCAGAGCCTTCTCT
>MSTRG.7353.1 JXNT01000008.1 413648-414804
TAGAAGACAACTTGGCGGGCAACAGATTGGCACCCTCTCTGCCAAATTGCCATCTTTCATCACGCCTGGAAACACCTGCAGCCCGCAAAATATGCCATCGATTGCTTTTGATTTTTATACATCCTCTGATACATGGAATTGGTCGCATGCACATTTGTACGGGTGCGCAGATGGCAATATAGTTAATATATGCCATGATATAGATGGCTCAGCATCTTCTTTTGTCTCCATTGTGTCAGGCACTTTTTCAAATTGGGCATGATCACGATGTCCCATCGACAAACAGCTCAAGAGCCGGTGTTGAAGGCATCACTTGGCTTGTTCAAACATATAGTTGTGAGTGCCCTTTCGGTAGAGACATGGTCTGTTATCAGGCCCTGTTTTAAACGGTTAGGCCTGCAAGAACCGAAATCCGGATAGTACGGGGGCATTTACCGACTTCTATCCAGCATAACCCACTTCATTTGTTGGCCTCACTGTTTCCCATTCTGGAAACACACGAGAATCTCCGAGCATATTTTCCCACTATGGTAACGAAGCCATCATGTTTTCTTTGCGCCCTTCATATAAGCCTTTCATCCACGCTTTCACCATGCGTTATGGGGAATTTCGCCCCTGGTGCCCATATATTAATGTCGAGAGACCAAGACAAAGCCCACTGTGCTGTGCCCAGCAAAGTCCTTATCTGCCTTGCTGTTATTTGCCGTCTGTCCCGAAAATACACAGGCTCGGGTTCGCACAACTGGCCCCGGCGAGCCTCTAATGCCATCGTATGGCGGACCTGATATCTTTGTGGAAACATGTCCATCTCATGTCTCAGTAATGGTTTTTGAGCACACCCACTCGCGCGTTCGTTACAGGCCATTGAAATCTGGGCCTTATTTATTCAATTGGCCTTATTGGTTCAATTAAAAGACGTCTCCCTTTTCTTAGTCTGAAATCAAGTTAGCCATGACTCTTGTGGGATGTGTTGGTATTCACTCTTACTCGTAAAGGAGATTGTCGTCTAAGATTCGTATTGTCTGTAAAACATAACAATTGCAATGGACAGCTAAG
>MSTRG.7823.1 JXNT01000009.1 231637-232245
TGATTTCCCCACAACTCCTTGCTCGAAGGCATATAAAGGGATAAGCCTAACCGTGACCCCAACCAACAGCCACCACATTACTCTCATATTCGAATTCCGGCCCAGAAAGATCACGGCGCAAAATGACCAAATATAGGCTAACAATCCGCTACGCCCCTGGAGCCGATAGTAAATATGCTGCAGGCATTGAGAATATAGCGAGAACCAAATTCGGTGCAAAGGGTGTGTTGAGCTTTCAACGATTCGCCTTTAATTCAGGTTACCCTCCTTTTCACATTACACTGTTTGAGGCATCCGACAGTGTCTCATTGGAGGAGCTGCAGAGTGTGCAATTGGCAGAGGGTGTTATAACTCAGGTTCAACGAGTAGACCGTCCTGCAGAGAGATAGATGTAGCTGTTGCTTAATACTATCATTATGTACCAACATG
>MSTRG.3928.1 JXNT01000003.1 2767094-2767728
GTCCCTGAAGTGACGCCATTCGCTTCAGTCAACGAAGATGGAGGCTCTGGACTCTCGGTTTTCACTGCTTTAGGAGCTCGAGGCGACGCGGCATCGTTGTGTGAAGCCTGTTGAGGCTTGATATCATGATTTTCGGAGACGGATTCGGCTGTCCTTTTTGATTGGGTGACAGATGGTACTCGACCACTCCAGCAATCTTCCCGTCTTGCGCTCGATTGAGACGAAGGCGAATGAAGAGCACGACCAAGTAATCGAGGAAGGAAACTCATATCCAAGACTCGTACCGCAAGTCGATTATCAGCAGTCGTCCGACCAGCCACTTTACCAGTGATAATCATGTTAGATCCGGTGTAGGGGATGTTTACATTTTCCCAGCGCCTCCCCTTAGCCAGGTAGCAGTTCACGCTGAAAGTAATCGGTTCCGGTTTGGACGGGTCATAAACGGACGTTTTCAGTTCGAAGTAACGAAGAGACAACCGCCTAGCGACGGCTTTCCTTTCACCAACCAAGCCCGTCATAGTCAACATAGGGCACCATCGTTCGGACGAATACGATATGG
>MSTRG.3597.4 JXNT01000003.1 1756889-1760309
CAATTCTCTAAATATAGTCAGCGTGTGCCTGGTGGAATCTGCGCATATATATAATCAGGATAACGAACTTGGCAAATTTCATCCTGGAGCAGTGAGAATCCTGGCGGGCAGGCCGCCGTCACGGAGCGACTTCAGGGTATAGAATCAGCAGGAAATTGGCATCGATAGAGCGAATCGGGAAGTTTTTTTTCGTGATAAATGAAATAATATGTGTTGAATATATATAGTGATAGGAGAATAAATAAACGGCACCAGGTAAGGACGTAGGAGTTATTGGATGTCTGGTgcagagaaaagaagcttTGGATGAACAGTCGACCGCATCGCGAAGAGTAAAAGGACAAGCCCCCCCACTGCACCGGAAAAATTCccgattttttctttttcctccttATCAGGCACAATGGACCATAGCAGCAATACtattgttttttcttttttttcttttttttttccttttcttaaTCCCACTCGGCGCATCGAACCTGCAATAAGCTGCACGTGCCGTATGTGATGATCTCATTTGTTCGAGACTTGCTTGGCGGCTGACTAACGGTTGCCAGGGTTGGCCGCATTCCGGAACGGTTATTGTTCCCTTTCGCCATTGGCCAGTTGGCATCGGGCCTACAGTGTACagtatacaagtacaggcAGTGCATGTGGCTTATACCTGTCAATGGTCTGTCAAGAGTATTTAACTCACTAGGATGAGGTGAGATGCGTGAAACCGAACCAACAGGATATTTTCTCTTGCCCATATGCCGATCCAACTGCCGGAATCCAGCATTCATTTCTTAACTCTACCAGCGCGGGTGATGTGCACGCCCTATCGCCCTATGGGGCAGCTTCGTCATGTTCATTCGAGTATGCGCATATCTCCCGTTAGGCACATTGTTTGGGGGTTAGTTCGTATGGTCTGTAGTCCGTATGGTTCGCGCGGATCAGTGGATGTATCAGATTCGTTGCATTCTCGCGTGATCCAGGGCAGCCATACGAGTTATAACTCCTGAGCTATTAATAATAGGTCTTCGTATTCATAAATTGCCAAGCAGGATTGCATGCAGTCTATTTCAGATACAGATAAAGTGACCGACGGCCATTCCTTGTACCGAACCATGCGTACCGGAGGACAGCTTGGTCTAGAAAGACGTCCGAAGGGGTCGTGTGTATCGTGCTTTGAGGGCTTTACCATTGGACATTCACAACATGGACGAGTATTTGAGTTTGGATTCTCAAATGGGATATAGTCCGTTGGTGTATTCAAGCTGCTATCTCGTTTCCCCTGGAAGTAAATCAGTATCTTGATTGTTATGATTGTTCTCCGAATCCTGTATCAATTTGTTCTTTGTTTTCGTGAGACCCTGAGAATCAGTGAATGATCTACAGCTATACCCGAATTCCTGACCTCCACGCAAGTTATATTCTGCTCTACCCATgcgctcctcctccccaaccccccACGCGTCGCCTCGTCTGACTCATCAAGAATTGACCACATGTGAGCTTTGTCTGGCATACTGACTACATTCAGTCTGTTATAGACTGGCGCATAGCCTATAGGCACTTAGCTCACTGATTCTCCCTAAATGCCTTCTATAGAGTGCCTGCACTAGAGAATTTTTAAGACGGTGCCAAGCCTACGGAGTAAAGAGCTACCAATATCAGCTTAGGCAAAAACTCCCGAAACTCTCGATCCTTCCGAGATGTGGTCGTGATCTAAGAATGGGATGCATATCGATCCTCAATTAGACAAGCCCGATACCATCCCAACATCCTTTACTAAGCACACGCTCTCAGCCGATCGTCGTGAGATTGGAACACCAGACCTCCAAAACTCTGATGACCAGATTAGCGAGTCCAACCCACGACCAGACAGTAAGACCACTAGCGAATCATGGCTTCAAACCATGCAACACCAGATATCGGCCTGACgctatcaccaggatagTCATCGAGACTGGTGTCTCGAGTACTCTCATTGATTGACTGTGTATGAGCACATGCAGCTAGCACATCCTTGTATGCGATGGTTTGACGAACCCATTACGATACGAAATCAGTCACTGGACAGTCTCTGCTCACTGGTCAAGACTAATGACCAGGAAACTGTTCCTTTGCGTAATCAAACGTGACCACAACCTTCAAACCGCAGGTAAATCCTCGCTTATCCAACTCATGGTTTGTTTGAATACCCCCAAGGAGCTAGATTTAATGATGGCGCCACGAATTCGATAAATGATGCATCTAGAGCATTATGATTTCGCACGCCGTCCCACTCCGACTCTCAGAACATATCTGAAGCGGGAGACGGTTTTCTATTCCATCGTCGCCAGCACGGCTACGACACCAGACAAATTTGCGCATTTCGTATCCCGCGCCGGCAATACTCTTGTACTATGGTTTTGAAATTCAAAATAAAGGCGCGCGCCATGGAAATTCAGCATCGACAGTCCAGCGAGTTAACCGTCCTTCAAGGAGGACCCTGGTTTGTCGATGTCGGCCTGTTATTTAACATTCCCCCACCAACAAGGCTCCAATGGTACTCATTATTGGTACCAACCGCTTGAGTTCGTTTGCTGGCAGATGTTTTGTGTGCGTACAGTATCGCATGCATTTACGTAAGATATTTATCATGTGAATGGCATGCTGAGGTGCATATGAACACAGTAACACCTTATAGGTTGTATACAACAACGAGGACACATCAACAATGGGGGTGGAAACCGGAACATTGGAACATTGGAAGATCCAGAGCTGGCGTTGCTGTAGAAGTCTTTAAGCAACGCATTGGATACGTCGTTCCCTATATTCATGTGGAACCAGTGAAGCTTGTGAACTAATGTCCTTGTCGCGCTCGGACGTCCATCGGGACTGACTGACTCTGTCACGAGTCACGACCACGAATGGAATCCTCCTCAGGAGTGATCCGCTTGGTGTTAAAGTTCACCTACAGTCTTATTATTGTGCTGTGTGCAGCTTTAAGCACATGTTCCAATCCCGGTAAATAGGCTTCATATCACGTCAGTAGCGTTGCAATATGTACTAACATGATTTAGTACGCTAGTCACGATGCCTCAGATGAGCTTGGTACGGTCATCTCAAGAAACCAACAAGGTACTAGCAGGGCTCTACGGGGCGTGATCCTCAATCACGAGAATCCTCCACGGTTGCAATCTGTCGTTCTTTGAAATGGGTGTCCAGATGGCTACCTGAGATACATTACAAAGGTCAACGTTGACGAACCATAAATGCTGTGAGAAGCCATATGATCACCCCAGAGACTACAGCCGAATACCAAAGCCCATACAGACTGAAGTTTACCATCATAGCAACATATACAGAATACCCACAAAACACTATTTAAATCTAG
>MSTRG.10745.1 JXNT01000019.1 325015-325698
GTGGTTAAGGTTGCTGGCGGATTGCTTCCGATGATGTGTGGGTGTCGGGGTTGAGAGTGCAGAGATATAATGTGGACTCTCGAGAAAACTTGGTATATAAGTATATCATGAAAGTGGTAATACACGGTTGCAATAACGCAAGAGTCGCCATATTCGGACATGCGAGTGGACAGGAAGGAGATCGGAGCAAAACGTGCGGACAAATTCTCCGTCGTCTCTCGTCCGGTTCGCGTCGGGTAGGCCGGATAGGGTGTTATTCGAGATTATCAAGCCGATATACTATCTTTGAGCATAAATCATtgatcctctccttctccctcatcTTTGGCCCTGATGGTCTGCATCAATTCGTAAAGCTGCCCGAGTTGTTGATCTATAGCCGTTGCATAGCATTAGCATCGCACCAAACATGaaaccccaaaatgaagaaagGAGAAACCCACCACTCATCTTATCCAATTTTGTCTTATCCAACTTATCCCCAGCCCAAGCATCTCCTTCCAACTTCTGCGCATAGAGCTGCCACTCCGTTAAAAACCCGATCTGCTCCAGTCAGCTTCATTCCCAATTCTCCGGGCGAGGGACTCACAATATGCACCGGATTCTCAACCTCCCTATGC
>MSTRG.8303.3 JXNT01000010.1 466589-467371
CATGCCCATACTCAACGTGTACtacctcaaccccaacaacacctGACAGGTCACATCAAACAGCCCCGTCCAGAACCAATACTTTATGCCAACACCCGCAAATTACACCGGATTATTATTGCAAACCATTGCTGCACAGTAGATCCTACTCTAATTTCCAGGGGCCGAAAATATACCAAAAACAGgGATCCTGTTACCTATTCTGTGCAGGTACGCATACATGTGGGAGTAGCTAATGGGTAGAGCACTTCCAAAATTGAGGTATCGCAGTATTAGGAGCACGAGGTGTGAGTTCTAGCTTAGGCAAGTGGGTAGCTAGGAGGATCAAGTGACTCGTCTTTCATTGTTAGTACTGTGTGGTGTGAAATGCGCATCCCATATACGGAATACATATCCTGAGAAAAGGGATAAACATGGCGAGATTAGAATgatagagctatgacagcaGATAGATGGTCAATTGACTGTCCACCTGCAATATGTACATATCCAGCCCTGTTGTGCATCGGATATATATCTATCAATCAGATGTATGTATATAGAAACCGCTCGTAACACATGCCATTCAAAAAGCGCCATATCATCACATATACCCGGTCCAAGCTGCGCCTGCATGCAAAATGAAAATTAAGTAAAAatcaagaagagaaggaaagaagaagaaaaaaaaaaaaaaaaaagatgatGAAAGGCAGAGAAGATAAGAATGTAAGTGCAAAAAAATCCGGTACAGCGC
>MSTRG.5668.2 JXNT01000005.1 1680232-1681181
GGTGCTTGCAGGAAATGTTTCCTTTATAAGCAAGCGGTAGCCTTCGGAGTTTGTCTTTCACTTGTTATGTCATGTTCTGGGAGAACGTGCAGTCTTCCCCCTTGTGACACCTGTTGTGCGCGAAATATGCACAGGGTTGGGTCCGCTCCGGTGCCATGCAATGTCTTTTCAAAAGAAATTGAAACTGAAGCTCTAGGGAATAGATCTTATATTCTTGTGAGGTTCAAGCCCCTCGACGTCAAATATCTAGGCTCGTCGTTTGTTAGAGCCTTAGGGACTATGTGTGCCGCTTTCACTTCCTTTTTTGGAATACCACCAGCTATTTAGCCCTTTTTTGTTTGGCGCTGGGTCCCATAACTCTTGGGACGATCGTTTTGGAGTACTTCGCTCGAGGAGGCTCATAGCTGGCTCTCCTTCGATCCTTTGTCGCCTATCAGGTTATCGATGGTTTGTATGACACTTAATAAGAAGGTACCTAATCAATCCGAGCAATAGAAGCTTCTGTCCTTTCGTGAGCAACTCTCCGTATTCGCTGAGCCTTCGGACATTACCCGTCGACTTCTCATGCACAGAATCCTTAGCGCTTGGTTTTTCCTTCAACGTCTTCGTCTTTTGAAGAAGGCCCTTGGTCAATGGTACCATTTTAtcaatccattccttcaAAAACGCAAGTACTAAAGCGTCATCCCCTTTTAGCAACTTGGAGAGATCTAGTGTTTATCTTTGTCGCTCGAGGGCTGTCGGGTCTTCCCGAATGAATTGAACTCATGAGGGACTGTCCCAATCCCTTTGTTGAACTGCTCATAGATATTCTATAGCTGTGTAGAATATAAACGAGGATTGGTCTCTAAGAACCTGATCTTTTCCTCAAGAAAGTTAGACACCATAAAGGCAAC
>MSTRG.6543.2 JXNT01000007.1 15686-21246
CTTTGGAtggctaagcactcattctacTATCACGGTGTCTATAGATTTCAAATATCATACTCTTCTGATTGAATAAGACTCTTTGTcatatagcctcgtgcagtccggatTATCGACTCCCCGATTCCCCGATCCTTGAGCTACCCGCTCTCTTCACGAAGCGAGGGCGGACTTTTGGTGTGCGTGGATAGTTGGATGGATTGGATGCCTATCGGCTAAGGCTAGCTATATgtctaccgggcagaaagcgagggcggtcaAACACGTGACCCGGTGGGTACTAACACGGACCCAGCGACACGTGACCCACTGGGTACTAACTGAAGTGGGGATTCGGGGAATCGGAGGTATCAATGATCCGCGATTAGACGAGGTCTTAGATGGAGGAATCTATTAAAACGAAAGAGGGC
>MSTRG.4356.2 JXNT01000004.1 694161-694855
CTTCGCCTTCCTTTTTACCTCCATCTGCCAGACATTAAGCATCAAATATGGCCCCTTTAACATCGACAAGAGGCTCGAAGTCTCGAAGATCAACGTCAATCCTCCTACAGAGACCCCGAAAATGGACAAATTCCCATTTGGAAGCAGCCAGAGTCAAAGCAACTGAAAGCGTGACTGCGGAACAGATGCTAGAGCGCCAGTACGTGCCAGAAGATGGGAACCTGGATCATCTGGAACGCCAGCGCCATTAACATGTTTCACCATATGATCCCCTCATACCCGCCCTTTGCAATTCCACAGTTGAACGTCCAGGGAAAGATACCAGGCGACACGGTAATAGTGGAAAGGAATCCAGGGCTGAGAGATGGCCTAAGTGTGCCACTGATCTATGTATCCGTATGTGAATTATGAAGGTCCCTGTCAGTGCTTTCAGGGACTAATCAATGCGCACAAGCATGTCTTCAATTCATTTAACCGCGCAGACGTGAAATGGAAGTCAATTTTGGCTGCATTTGCGAATGGTTTACAAGTTGTATATGCGCTCCCCCCTGTTTGAATCCGCGAGATAAAGTATTCACACAATAATCCCG
>MSTRG.10677.1 JXNT01000019.1 183188-183698
GGTATGTAGCTTCGGATGCATACGCACATAGGCCGCACCGGCATGGAAAGGAATCGGAGGTCACTAGCAGGTCATTCCGGGCATCCATATCGTTGACCGCAGTCCCATGTGCCTTCCATGACTTGACGACGCGGAAATCAAGCAGACTGAGCGCGTTCACCAAGCCTGTATCTGTCCCAGCACACAAGTACCGACTCTTCTTCATTATTGTATAGTTGTGGTCGGTGGGCAATTTGTCGACGATAACACCCTTATCAATATCGATTGTCGGTCATTTCATCGTGGGAAACGTGCCATTGCGTGAGGCCGCGTCGGGATATCATGTGCACACTCTTCGAAGACAACGAAATCACA
>MSTRG.7205.1 JXNT01000008.1 117603-118914
TCAGTATCCTCGCCGCGGTCACATGACCTATCATGTGACCTCGTGTAGTTATGTACATGAGTAAACGATGGATAATAGTGTATAAGTCCGCATCGCGTAAGCAGTTCCGCACTGcgtgtcacggtgccagcctgTGATCTACGCACGTGGCCGCACGTAACCCACACGAGATATCTGTCTGTGCCTGACGctgatcctgttgcagctcttcgagctgcgtcttgtctatgaacctgtagatagcctgacctgtagcttatcctgttcgtcaattcctaatatatatctgtacctgaccctgcaccctgacactgCGGAGGCTTTGCTGTGGCCTCCGCGCTACACATGTTCTAACACTGCGAACCTTATGGTCTAGCTGGCGAGGATTTTGAGGTGTTTGAAAGCAGATGAGATTGAGCCTTCAGTTAgaattggtggtggtgttggtgtatGAAGTTGAAAGGTGATTTTGTCAAGAACCTGATCTTGATTCAATGGTTTgagacctgctcctgcaaaGCCACTGCATATATTCCCTTTGGTAAATGCTGCTTTGCGTGTAGGAGGGTATAAATGTAGAAAATCCTCCTTATCAATGTGGTTGTttctgtcacggtgccagcccgtgtgaaacggggaagcttcggggcagcggtgccgattgtccggatagccGTACGAGGTCTATACGGTAGCCGAGAGGTATAGCGACAGTATCGCGCAGTAAAGAATTAATAACCTTGGATGTTGTACAGAgtcccattgcaaagccagtttcatcaaagTTCCagatatcatcttcatgtaTACCATGTTCTTGAATAGCCTTGCATACAGTCTCAAACCACTCTTTAAGAACCTTTGGATCCTCTTGCTTTGCCCTCTGGTATGTGATTCTTCGATTGTATCTTGTATGTAGTTCAGGACGATGTTTGGTAAAGGAATAGGCCCAGTTGATTCCAAGAACTACAGTTGGATCTTGTGTACGCTCATGAAGTAAAATTTGTGCCATTCCATGCAGGAATTCTGACTGAATTGAGAAGCCTTGCTTGTCTGCATCTAGTAGCCTCTTGGCAAGtacttcttcttcatattctgtcaatttatggccATTTGCGCGTGTTTCTGTACATGGTTTGATTCCATTAAGCCGCTTGCAGAGGGAGGATTCAGAGACACCATATATCTGGGCGGCTTTCAATTTTGATTgaacttttttctctttccatgcAGTAATAGCCATTTGCATACGGG
>MSTRG.5984.5 JXNT01000006.1 119689-121360
GCCAAAGGGATAAGATAACGCCTCACGACATGCATCAGGGTGTTCACTATGCTCCCTAATCGCATTGTGCCAATGCTTACTCACGAATCTTGAATGGCCGCTCTACCGATCTTCTGAATGATACTTTTGATAAGAGACAGGAATTCGGTCAGATGTTGAATGCTCTCAAGTCATTTAGATACACGCCCTTCAGCATTGAGGCCCATGAGCAATAGGTCTTTGGCGCTCAAATTCTGCAATCAATTCTGGTACCTTTTCCTTGCAGCATGCCGTGGCGGAAACCGGTGGGCTATCAATCGATGTCACGCCAATTTTGATTGAGAACGTCCTAATTTCACTTTAGTGCCGGTGTCAGGGGAGTGAGACTTAGCTTAAGTAATAATATGatagggaaaagaaaaaaatctTACTTGACtgcaacaacaagaagccaTAACCGACCAATAACAGCATCTCGGCAGATGGCTTCATGTACACTGGGATGCCAAAGAAGATCATGGTGACATTCACTTTTCGAAATCAATCCCTGTTGTGTGATCGCAACAAATGTCATGGATTCCACATCACTTGGGATTCATTAACATCTTCATGCAACCCAAAGGAGGATTCTCTTTTTGGATACCACTTACATTGCCAGACCTTGGGCTGAATATACCTGAGATTCTATTGCGAAATCAAATGTTAAATCTGCCGGGGGACCATGATAATGCGAGTTGACTGGAACACAGAAGATGGACTGATGCCCTGGGATGGCCATGGCTGGTGAATGATTGATAGGTTGATCCAAGAGAGGAGAAGTACAAGggttcttctgttctttaACTTTCTCGATGAAATTCCCATTGTGTGATCTGTTAAAATggatggaagaaaaggatACTTCGCTATCTCCACCTTCTTTCCACTCTGTCAAAGATCGGGCCGACAATATTTCATCAAGAATATTTGAGAAAGATGTTGGATAGATAGGGTCTCGTACTGGCCTTACAATCTCTTGCAAGCGTTTGGTCGGCAGCATTTTCAAGCATTGTGTATTCGTCATGACATAGACCAAGAACCTGACAAGATCTGGCAGAATTTCAGCCAGGTCCCAGAAACGAAAAGAGGCGGATACGCACCTTTGCGACTTATGTGTCCGGGGTCATTCGATAGACCTAGCTGAACACCAAAATTTGCCATTTTAGGATGATTGAAACTCTCCTGGCGTTGAATATGCCTGGCAATATCCAACGTGATATTCTCGCAACAATCCATTAGTATCTCAATGGCCTGCTCATATGCCCACCTAATATGAGCAGTGTTCATGACAGGGAATATATAGGGGCTCCTCGGAAGTGCAAAGTCAGCtgcttcctccttcttcctgcCAGAATGATCAAATCGACATTCCGGTTTTTGCACCGCGGTGTCTGCCACGAAGATGTTGCCATTTATATTCTGTCCTTGCTTCCAATCCCGCTCTTCTTCGCGAACACGGAGATTCTCAGTTGTTGGTTGATGTCCATATTGTCTGGTCATACTTCTAGATTTAGG
