# Supplementary material for: Identification of LncRNAs Involved in the Salt Stress Responses of Eurotium cristatum and Functional Analysis of Their Roles in Morphological Differentiation and Metabolic Regulation
Source: Biology (Basel). 2025 Nov 14;14(11):1592. doi: 10.3390/biology14111592 (PMC12650143; doi:10.3390/biology14111592)
Supplement: Supplementary file 1 [file biology-14-01592-s001.zip › biology-3934937-supplementary/Supplementary Files/Table S1. Distribution of lncRNA categories.xlsx]

## Sheet: Sheet1
lncRNA ID	lncRNA type
MSTRG.10002.1	anti-sense_lncRNA
MSTRG.5953.3	anti-sense_lncRNA
MSTRG.2229.1	anti-sense_lncRNA
MSTRG.2306.1	anti-sense_lncRNA
MSTRG.3842.1	anti-sense_lncRNA
MSTRG.8023.3	anti-sense_lncRNA
MSTRG.7701.3	anti-sense_lncRNA
MSTRG.3205.1	anti-sense_lncRNA
MSTRG.7605.1	anti-sense_lncRNA
MSTRG.5905.1	anti-sense_lncRNA
MSTRG.6519.1	anti-sense_lncRNA
MSTRG.8109.2	anti-sense_lncRNA
MSTRG.6032.2	anti-sense_lncRNA
MSTRG.7239.1	anti-sense_lncRNA
MSTRG.9905.1	anti-sense_lncRNA
MSTRG.8581.2	anti-sense_lncRNA
MSTRG.3181.1	anti-sense_lncRNA
MSTRG.3124.1	anti-sense_lncRNA
MSTRG.10459.3	anti-sense_lncRNA
MSTRG.6758.2	anti-sense_lncRNA
MSTRG.6044.1	anti-sense_lncRNA
MSTRG.8689.2	anti-sense_lncRNA
MSTRG.10745.1	anti-sense_lncRNA
MSTRG.10677.1	anti-sense_lncRNA
MSTRG.8518.1	anti-sense_lncRNA
MSTRG.3842.2	anti-sense_lncRNA
MSTRG.6032.1	anti-sense_lncRNA
MSTRG.4132.1	anti-sense_lncRNA
MSTRG.10463.1	anti-sense_lncRNA
MSTRG.10250.1	anti-sense_lncRNA
MSTRG.4809.1	anti-sense_lncRNA
MSTRG.3928.1	anti-sense_lncRNA
MSTRG.8581.1	anti-sense_lncRNA
MSTRG.11108.5	anti-sense_lncRNA
MSTRG.9106.1	anti-sense_lncRNA
MSTRG.6543.2	anti-sense_lncRNA
MSTRG.6960.2	anti-sense_lncRNA
MSTRG.3144.1	anti-sense_lncRNA
MSTRG.6992.1	anti-sense_lncRNA
MSTRG.3842.3	anti-sense_lncRNA
MSTRG.4751.2	anti-sense_lncRNA
MSTRG.8023.4	anti-sense_lncRNA
MSTRG.4516.1	anti-sense_lncRNA
MSTRG.5960.2	anti-sense_lncRNA
MSTRG.6006.1	anti-sense_lncRNA
MSTRG.3842.4	anti-sense_lncRNA
MSTRG.7192.1	anti-sense_lncRNA
MSTRG.6990.1	anti-sense_lncRNA
MSTRG.5880.2	anti-sense_lncRNA
MSTRG.8416.2	anti-sense_lncRNA
MSTRG.8109.3	anti-sense_lncRNA
MSTRG.6017.2	anti-sense_lncRNA
MSTRG.8023.2	anti-sense_lncRNA
MSTRG.10115.1	anti-sense_lncRNA
MSTRG.9963.3	lincRNA
MSTRG.1044.1	lincRNA
MSTRG.126.1	lincRNA
MSTRG.4186.4	lincRNA
MSTRG.7015.1	lincRNA
MSTRG.6580.1	lincRNA
MSTRG.11562.2	lincRNA
MSTRG.7252.1	lincRNA
MSTRG.4436.2	lincRNA
MSTRG.8181.1	lincRNA
MSTRG.5276.1	lincRNA
MSTRG.2119.5	lincRNA
MSTRG.5795.3	lincRNA
MSTRG.9165.1	lincRNA
MSTRG.5460.3	lincRNA
MSTRG.5984.5	lincRNA
MSTRG.10941.1	lincRNA
MSTRG.9521.1	lincRNA
MSTRG.9173.1	lincRNA
MSTRG.4186.1	lincRNA
MSTRG.7650.1	lincRNA
MSTRG.3057.2	lincRNA
MSTRG.7479.4	lincRNA
MSTRG.7165.2	lincRNA
MSTRG.10382.3	lincRNA
MSTRG.2218.1	lincRNA
MSTRG.10382.2	lincRNA
MSTRG.7650.3	lincRNA
MSTRG.11100.2	lincRNA
MSTRG.2760.1	lincRNA
MSTRG.10627.3	lincRNA
MSTRG.10583.2	lincRNA
MSTRG.7823.2	lincRNA
MSTRG.8924.1	lincRNA
MSTRG.7902.1	lincRNA
MSTRG.8230.1	lincRNA
MSTRG.2092.1	lincRNA
MSTRG.6532.1	lincRNA
MSTRG.7650.2	lincRNA
MSTRG.4648.1	lincRNA
MSTRG.11642.4	lincRNA
MSTRG.10505.1	lincRNA
MSTRG.7330.3	lincRNA
MSTRG.9053.2	lincRNA
MSTRG.10830.2	lincRNA
MSTRG.7074.6	lincRNA
MSTRG.4186.3	lincRNA
MSTRG.3507.1	lincRNA
MSTRG.9089.3	lincRNA
MSTRG.9485.3	lincRNA
MSTRG.521.1	lincRNA
MSTRG.6196.5	lincRNA
MSTRG.8909.1	lincRNA
MSTRG.4077.4	lincRNA
MSTRG.5795.1	lincRNA
MSTRG.7074.5	lincRNA
MSTRG.2227.1	lincRNA
MSTRG.10385.4	lincRNA
MSTRG.10445.3	lincRNA
MSTRG.2119.4	lincRNA
MSTRG.2911.1	lincRNA
MSTRG.4186.2	lincRNA
MSTRG.8303.3	lincRNA
MSTRG.7012.1	lincRNA
MSTRG.8909.4	lincRNA
MSTRG.3537.4	lincRNA
MSTRG.3688.1	lincRNA
MSTRG.3790.1	lincRNA
MSTRG.9053.1	lincRNA
MSTRG.11642.3	lincRNA
MSTRG.3001.1	lincRNA
MSTRG.6160.1	lincRNA
MSTRG.10684.1	lincRNA
MSTRG.7823.1	lincRNA
MSTRG.11790.9	lincRNA
MSTRG.5511.3	lincRNA
MSTRG.4681.1	lincRNA
MSTRG.11286.1	lincRNA
MSTRG.4764.1	lincRNA
MSTRG.7165.1	lincRNA
MSTRG.3597.4	lincRNA
MSTRG.6870.2	lincRNA
MSTRG.7822.1	lincRNA
MSTRG.8964.3	lincRNA
MSTRG.7236.1	lincRNA
MSTRG.7860.2	lincRNA
MSTRG.10474.1	lincRNA
MSTRG.10527.1	lincRNA
MSTRG.4393.1	lincRNA
MSTRG.11286.3	lincRNA
MSTRG.3694.2	lincRNA
MSTRG.8964.2	lincRNA
MSTRG.5710.1	lincRNA
MSTRG.11450.2	lincRNA
MSTRG.8909.2	lincRNA
MSTRG.2119.2	lincRNA
MSTRG.3857.2	lincRNA
MSTRG.3827.1	lincRNA
MSTRG.11795.1	lincRNA
MSTRG.3092.1	lincRNA
MSTRG.11695.5	lincRNA
MSTRG.1912.1	lincRNA
MSTRG.5152.1	lincRNA
MSTRG.8909.3	lincRNA
MSTRG.5668.2	lincRNA
MSTRG.4947.1	lincRNA
MSTRG.10830.3	lincRNA
MSTRG.5511.4	lincRNA
MSTRG.11782.1	lincRNA
MSTRG.7205.1	lincRNA
MSTRG.3850.1	lincRNA
MSTRG.3622.1	lincRNA
MSTRG.11795.2	lincRNA
MSTRG.8980.2	lincRNA
MSTRG.3881.5	lincRNA
MSTRG.5736.2	lincRNA
MSTRG.9963.4	lincRNA
MSTRG.9214.2	lincRNA
MSTRG.7019.1	lincRNA
MSTRG.7074.3	lincRNA
MSTRG.7353.1	lincRNA
MSTRG.10865.2	lincRNA
MSTRG.4356.2	lincRNA
MSTRG.7479.3	lincRNA
MSTRG.8140.1	lincRNA
MSTRG.5795.2	lincRNA
MSTRG.5661.1	lincRNA
MSTRG.2166.1	lincRNA
MSTRG.10008.2	lincRNA
MSTRG.7353.2	lincRNA
MSTRG.7074.4	lincRNA
MSTRG.4713.1	lincRNA
MSTRG.11286.4	lincRNA
MSTRG.11582.2	lincRNA
MSTRG.9168.1	lincRNA
MSTRG.11286.2	lincRNA
MSTRG.5736.1	lincRNA
MSTRG.3169.1	lincRNA
MSTRG.6460.2	lincRNA
MSTRG.7477.5	lincRNA
MSTRG.495.1	lincRNA
MSTRG.9089.2	lincRNA
MSTRG.11642.5	lincRNA
MSTRG.4436.1	lincRNA
MSTRG.10484.1	sense_lncRNA
MSTRG.1914.1	sense_lncRNA
MSTRG.11308.1	sense_lncRNA
MSTRG.5312.1	sense_lncRNA
MSTRG.286.1	sense_lncRNA
