# Supplementary material for: Identification of LncRNAs Involved in the Salt Stress Responses of Eurotium cristatum and Functional Analysis of Their Roles in Morphological Differentiation and Metabolic Regulation
Source: Biology (Basel). 2025 Nov 14;14(11):1592. doi: 10.3390/biology14111592 (PMC12650143; doi:10.3390/biology14111592)
Supplement: Supplementary file 1 [file biology-14-01592-s001.zip › biology-3934937-supplementary/Supplementary Files/Table S2. Expression data and statistics for the 120 DE-lncRNAs.xlsx]

## Sheet: Sheet1
ID	L01_Count	L02_Count	L01_FPKM	L02_FPKM	FDR	log2FC	regulated
MSTRG.2119.2	149	0	1.23167	0	2.45569e-29	-10.1772	down
MSTRG.2119.4	55	0	0.495837	0	1.79806e-13	-8.74153	down
MSTRG.2119.5	75	0	0.638978	0	2.8679e-17	-9.18809	down
MSTRG.2166.1	22	0	0.445972	0	6.44185e-06	-7.42465	down
MSTRG.2218.1	55	291	0.546261	2.96048	3.28722e-17	2.48848	up
MSTRG.2229.1	70	19	0.564623	0.154183	3.56858e-05	-1.78709	down
MSTRG.2760.1	2	37	0.021244	0.597382	7.14455e-08	4.21187	up
MSTRG.2911.1	105	298	0.912004	2.62859	4.21064e-09	1.59148	up
MSTRG.3057.2	0	123	0	0.981239	1.81502e-26	9.98847	up
MSTRG.3124.1	25190	771	281.475	8.74853	7.69176e-89	-4.94201	down
MSTRG.3181.1	73	176	1.07786	2.64582	5.14844e-06	1.3558	up
MSTRG.3205.1	18	0	0.253598	0	3.56858e-05	-7.13701	down
MSTRG.3507.1	34	3	0.304895	0.019534	4.07849e-06	-3.36307	down
MSTRG.3622.1	14	72	0.518143	2.80482	3.74589e-08	2.43953	up
MSTRG.3688.1	78	21	2.69101	0.710872	1.36235e-05	-1.79942	down
MSTRG.3694.2	60	964	0.478012	7.92751	6.7632e-49	4.09083	up
MSTRG.3842.1	0	174	0	0.476547	4.68287e-34	10.4885	up
MSTRG.3842.3	65	951	0.274852	4.11561	9.14926e-47	3.956	up
MSTRG.3842.4	33	451	0.13855	1.93325	7.99125e-36	3.8551	up
MSTRG.3850.1	7	30	0.098065	0.484181	0.000746721	2.16679	up
MSTRG.3857.2	459	16	5.1399	0.176415	2.03965e-42	-4.74413	down
MSTRG.3881.5	514	0	5.81894	0	1.51486e-61	-11.9628	down
MSTRG.4077.4	151	3919	2.17657	57.5853	2.9473e-76	4.78442	up
MSTRG.4186.3	19	61	0.167912	0.563169	4.42131e-05	1.76367	up
MSTRG.4436.1	0	93	0	0.310388	2.34757e-21	9.58558	up
MSTRG.4436.2	208	83	0.668679	0.269009	2.0872e-05	-1.23645	down
MSTRG.4516.1	98	28	0.861665	0.247808	5.3188e-06	-1.71528	down
MSTRG.4648.1	17	3	0.25546	0.0328	0.00651055	-2.36851	down
MSTRG.4713.1	59	3	0.758672	0.028042	4.79428e-11	-4.15595	down
MSTRG.4751.2	27	74	0.089381	0.256742	0.00010653	1.5378	up
MSTRG.4764.1	509	4215	7.79179	65.605	2.94212e-41	3.13721	up
MSTRG.4809.1	15	2	0.347029	0.041229	0.00564812	-2.7466	down
MSTRG.495.1	2498	883	34.3924	12.3599	2.05978e-10	-1.41242	down
MSTRG.5152.1	15	0	0.309867	0	0.000208476	-6.87602	down
MSTRG.5276.1	0	186	0	1.37373	1.37517e-35	10.38463667	up
MSTRG.5460.3	202	33	2.40715	0.399982	1.31743e-14	-2.52171	down
MSTRG.5511.3	19	239	0.199057	2.56871	6.73208e-26	3.73167	up
MSTRG.5511.4	95	214	0.942961	2.17889	9.90351e-06	1.25822	up
MSTRG.5661.1	188	8	1.3682	0.055429	5.59321e-25	-4.44614	down
MSTRG.5668.2	19	182	0.195549	1.91431	5.82629e-20	3.33882	up
MSTRG.5710.1	34	4	0.433666	0.039852	1.54493e-05	-2.96211	down
MSTRG.5736.1	79	3	0.80159	0.029466	1.46626e-14	-4.57629	down
MSTRG.5736.2	92	0	0.942943	0	1.82707e-20	-9.48238	down
MSTRG.5905.1	45	15	0.283541	0.091436	0.00318035	-1.48973	down
MSTRG.5953.3	32	0	0.228575	0	2.55331e-08	-7.96259	down
MSTRG.5984.5	66	0	0.398633	0	1.51263e-15	-9.004	down
MSTRG.6006.1	114	21	2.94331	0.540367	1.16955e-09	-2.34616	down
MSTRG.6017.2	10	86	0.049036	0.469087	3.72255e-12	3.17565	up
MSTRG.6044.1	9	29	0.097625	0.321224	0.00457549	1.76131	up
MSTRG.6196.5	20	47	0.100308	0.247916	0.00447001	1.31486	up
MSTRG.6580.1	0	15	0	0.16264	0.000208476	6.96304	up
MSTRG.6990.1	129	36	1.43487	0.403092	2.96939e-07	-1.75015	down
MSTRG.7015.1	11	56	0.208263	1.14496	7.65432e-07	2.42199	up
MSTRG.7074.3	186	66	2.51412	0.907105	2.81845e-06	-1.40537	down
MSTRG.7074.4	35	7	0.545554	0.109489	0.000232936	-2.21472	down
MSTRG.7074.5	91	4	1.22052	0.050503	9.49373e-16	-4.37903	down
MSTRG.7074.6	33	0	0.504413	0	1.50161e-08	-8.00681	down
MSTRG.7165.1	4	36	0.029062	0.29842	2.69883e-06	3.21679	up
MSTRG.7165.2	33	0	0.293134	0	1.50161e-08	-8.00681	down
MSTRG.7236.1	15	2	0.183397	0.019345	0.00564812	-2.7466	down
MSTRG.7252.1	25	7	0.517571	0.134574	0.00984716	-1.73141	down
MSTRG.7353.1	12	48	0.103333	0.422902	2.89965e-05	2.07598	up
MSTRG.7353.2	0	23	0	0.217746	1.20853e-06	7.57568	up
MSTRG.7479.3	5759	1787	116.131	36.6249	2.47012e-13	-1.60047	down
MSTRG.7479.4	3660	671	76.6265	14.2688	2.22901e-25	-2.35951	down
MSTRG.7650.2	130	30	1.40342	0.32554	9.84953e-09	-2.02335	down
MSTRG.7650.3	91	0	1.05904	0	2.67736e-20	-9.46663	down
MSTRG.7701.3	21	0	0.130265	0	6.44185e-06	-7.35793	down
MSTRG.7823.1	248	518	5.37069	11.41	2.58684e-06	1.14994	up
MSTRG.8023.2	0	48	0	0.828633	2.05952e-12	8.63314	up
MSTRG.8023.3	0	41	0	0.678683	7.38094e-11	8.40635	up
MSTRG.8023.4	0	14	0	0.234549	0.00037961	6.86433	up
MSTRG.8140.1	421	188	1.73176	0.786054	2.07314e-05	-1.07486	down
MSTRG.8230.1	63	24	0.872497	0.33267	0.00232921	-1.30025	down
MSTRG.8416.2	0	70	0	1.61139	4.21133e-17	9.17632	up
MSTRG.8518.1	5	76	0.104025	1.88988	4.05036e-13	3.97935	up
MSTRG.8581.1	28	0	0.294982	0	2.26949e-07	-7.77077	down
MSTRG.8689.2	34	125	0.121395	0.461081	2.42478e-08	1.96201	up
MSTRG.8909.1	79	1	1.84473	0.019159	1.20918e-16	-6.05334	down
MSTRG.8909.2	33	0	0.615958	0	1.50161e-08	-8.00681	down
MSTRG.8909.3	16	0	0.444912	0	0.000115069	-6.96836	down
MSTRG.8909.4	50	6	0.785256	0.08179	2.16484e-07	-2.94601	down
MSTRG.8924.1	201	545	1.39687	3.86023	6.11733e-10	1.5262	up
MSTRG.8964.2	0	29	0	0.4322	4.36162e-08	7.90854	up
MSTRG.8964.3	0	15	0	0.248062	0.000208476	6.96304	up
MSTRG.8980.2	5	44	0.098001	0.930001	3.103e-07	3.19252	up
MSTRG.9053.1	0	43	0	0.952809	2.66722e-11	8.47486	up
MSTRG.9053.2	0	14	0	0.307326	0.00037961	6.86433	up
MSTRG.9089.2	87	2015	0.495136	11.7216	3.10958e-66	4.61932	up
MSTRG.9089.3	54	0	0.304168	0	2.82078e-13	-8.71512	down
MSTRG.9106.1	1	15	0.010569	0.256241	0.00150036	3.83145	up
MSTRG.9168.1	0	23	0	0.493417	1.20853e-06	7.57568	up
MSTRG.9173.1	6	33	0.058614	0.350651	9.30286e-05	2.52182	up
MSTRG.9214.2	0	11	0	0.205568	0.00227844	6.51978	up
MSTRG.9521.1	84	28	0.892392	0.294159	0.00010477	-1.4932	down
MSTRG.9905.1	0	11	0	0.199072	0.00227844	6.51978	up
MSTRG.10008.2	13	0	0.194711	0	0.000694707	-6.67146	down
MSTRG.10250.1	9	0	0.282971	0	0.00753967	-6.14722	down
MSTRG.10382.3	7	23	0.144285	0.517348	0.00984716	1.78523	up
MSTRG.10385.4	0	28	0	0.244683	7.36193e-08	7.85812	up
MSTRG.10459.3	298	633	1.1703	2.52838	1.03863e-06	1.17429	up
MSTRG.10463.1	21	4	0.305253	0.047989	0.00457549	-2.27033	down
MSTRG.10474.1	384	134	2.51008	0.885077	4.59143e-08	-1.43031	down
MSTRG.10505.1	18	0	0.262696	0	3.56858e-05	-7.13701	down
MSTRG.10527.1	164	36	2.39348	0.52645	4.11501e-10	-2.09617	down
MSTRG.10583.2	102	0	1.94304	0	4.74413e-22	-9.63104	down
MSTRG.10627.3	1	1575	0.003766	25.5711	2.54702e-106	10.5342	up
MSTRG.10745.1	169	19	2.52054	0.28873	1.30513e-16	-3.05714	down
MSTRG.10830.2	365	31	2.14337	0.184184	1.01051e-27	-3.46469	down
MSTRG.10830.3	236	5	1.96665	0.040815	9.17082e-33	-5.43921	down
MSTRG.11100.2	0	13	0	0.179233	0.000694707	6.75837	up
MSTRG.11108.5	0	115	0	0.435534	3.01165e-25	9.89155	up
MSTRG.11286.2	19	49	0.179808	0.478508	0.00167474	1.44834	up
MSTRG.11286.4	12	38	0.108301	0.369672	0.000831338	1.7399	up
MSTRG.11450.2	0	10	0	0.164612	0.00423726	6.38385	up
MSTRG.11562.2	18	0	0.218502	0	3.56858e-05	-7.13701	down
MSTRG.11642.5	11	0	0.105889	0	0.00227844	-6.43302	down
MSTRG.11695.5	55	0	0.56817	0	1.79806e-13	-8.74153	down
MSTRG.11782.1	21	0	0.276414	0	6.44185e-06	-7.35793	down
MSTRG.11795.2	0	64	0	0.294401	6.22821e-16	9.04727	up
